# Supplementary material for: Wip1 regulates the immunomodulatory effects of murine mesenchymal stem cells in type 1 diabetes mellitus via targeting IFN-α/BST2
Source: Cell Death Discov. 2021 Oct 29;7:326. doi: 10.1038/s41420-021-00728-1 (PMC8556269; doi:10.1038/s41420-021-00728-1)
Supplement: Supplementary file 2 — Table S1 [file 41420_2021_728_MOESM2_ESM.xlsx]

## Sheet: Diff_Prob_log2_ttest
Probe Set ID	P.value	adjust.P	FC	Regulation	KO4_(MoGene-2_0-st).rma-gene-full-Signal	KO5_(MoGene-2_0-st).rma-gene-full-Signal	KO6_(MoGene-2_0-st).rma-gene-full-Signal	WT1_(MoGene-2_0-st).rma-gene-full-Signal	WT2_(MoGene-2_0-st).rma-gene-full-Signal	WT3_(MoGene-2_0-st).rma-gene-full-Signal	Gene Symbol	mRNA Accession	mRNA Source	mRna - Description	Chromosome	Strand	Start	Stop	GO Biological Process ID	GO Biological Process Term	GO Cellular Component ID	GO Cellular Component Term	GO Molecular Function ID	GO Molecular Function Term	Pathway Source	Pathway Name	transcript_cluster_id	category
17441063	0.000202105	0.839291	1.11718	up	7.59954	7.62243	7.6293	7.4546	7.44564	7.47151	2210016L21Rik	XM_006530467	RefSeq	PREDICTED: Mus musculus RIKEN cDNA 2210016L21 gene (2210016L21Rik), transcript variant X2, mRNA.	chr5	+	114942158	114949783	GO:0008150	biological_process	GO:0005575	cellular_component	GO:0003674	molecular_function	---	---	17441063	main
17200709	0.000412249	0.839291	0.476169	down	5.76026	5.61207	5.76479	6.68245	6.74533	6.91567	---	---	---	---	---	---	0	0	---	---	---	---	---	---	---	---	17200709	normgene->intron
17450870	0.000413393	0.839291	1.46919	up	1.89008	1.98485	1.86481	1.41192	1.32523	1.33882	Vmn2r10	NM_009491	RefSeq	Mus musculus vomeronasal 2, receptor 10 (Vmn2r10), mRNA.	chr5	-	108995539	109006436	GO:0007165 // GO:0007186	signal transduction // G-protein coupled receptor signaling pathway	GO:0005886 // GO:0016020 // GO:0016021	plasma membrane // membrane // integral component of membrane	GO:0004871 // GO:0004930	signal transducer activity // G-protein coupled receptor activity	---	---	17450870	main
17520611	0.000465761	0.839291	1.26467	up	5.64605	5.64543	5.6183	5.30019	5.26558	5.32723	Nmnat3	NM_144533	RefSeq	Mus musculus nicotinamide nucleotide adenylyltransferase 3 (Nmnat3), mRNA.	chr9	+	98287435	98420527	GO:0009058 // GO:0009435 // GO:0009611 // GO:0019363 // GO:0009435	biosynthetic process // NAD biosynthetic process // response to wounding // pyridine nucleotide biosynthetic process // NAD biosynthetic process	GO:0005739 // GO:0005739	mitochondrion // mitochondrion	GO:0000166 // GO:0000309 // GO:0003824 // GO:0004515 // GO:0005524 // GO:0016740 // GO:0016779 // GO:0000309	nucleotide binding // nicotinamide-nucleotide adenylyltransferase activity // catalytic activity // nicotinate-nucleotide adenylyltransferase activity // ATP binding // transferase activity // nucleotidyltransferase activity // nicotinamide-nucleotide adenylyltransferase activity	---	---	17520611	main
17474765	0.000516307	0.839291	1.38262	up	4.15742	4.25302	4.2218	3.74893	3.76883	3.71335	Vmn1r128	NM_001166739	RefSeq	Mus musculus vomeronasal 1 receptor 128 (Vmn1r128), mRNA.	chr7	+	21832351	21833274	GO:0007165 // GO:0007186 // GO:0050896 // GO:0050909 // GO:0008150	signal transduction // G-protein coupled receptor signaling pathway // response to stimulus // sensory perception of taste // biological_process	GO:0016020 // GO:0016021 // GO:0005575	membrane // integral component of membrane // cellular_component	GO:0004871 // GO:0004930 // GO:0003674	signal transducer activity // G-protein coupled receptor activity // molecular_function	---	---	17474765	main
17474801	0.000516307	0.839291	1.38262	up	4.15742	4.25302	4.2218	3.74893	3.76883	3.71335	Vmn1r128	NM_001166739	RefSeq	Mus musculus vomeronasal 1 receptor 128 (Vmn1r128), mRNA.	chr7	+	23055540	23056463	GO:0007165 // GO:0007186 // GO:0050896 // GO:0050909 // GO:0008150	signal transduction // G-protein coupled receptor signaling pathway // response to stimulus // sensory perception of taste // biological_process	GO:0016020 // GO:0016021 // GO:0005575	membrane // integral component of membrane // cellular_component	GO:0004871 // GO:0004930 // GO:0003674	signal transducer activity // G-protein coupled receptor activity // molecular_function	---	---	17474801	main
17419035	0.000543682	0.839291	1.21095	up	10.2409	10.1921	10.2528	9.95768	9.98394	9.91564	---	---	---	---	---	---	0	0	---	---	---	---	---	---	---	---	17419035	normgene->exon
17523608	0.00061109	0.839291	0.86387	down	8.96072	8.96585	8.98482	9.20404	9.15866	9.18178	Sacm1l	NM_030692	RefSeq	Mus musculus SAC1 (suppressor of actin mutations 1, homolog)-like (S. cerevisiae) (Sacm1l), mRNA.	chr9	+	123529882	123592598	GO:0046856 // GO:0008150 // GO:0046856	phosphatidylinositol dephosphorylation // biological_process // phosphatidylinositol dephosphorylation	GO:0005783 // GO:0005789 // GO:0005794 // GO:0016020 // GO:0016021 // GO:0030176 // GO:0032281 // GO:0005789 // GO:0005789 // GO:0005794 // GO:0030176	endoplasmic reticulum // endoplasmic reticulum membrane // Golgi apparatus // membrane // integral component of membrane // integral component of endoplasmic reticulum membrane // alpha-amino-3-hydroxy-5-methyl-4-isoxazolepropionic acid selective glutamate receptor complex // endoplasmic reticulum membrane // endoplasmic reticulum membrane // Golgi apparatus // integral component of endoplasmic r…	GO:0004438 // GO:0008138 // GO:0008330 // GO:0008579 // GO:0008969 // GO:0016312 // GO:0016787 // GO:0016791 // GO:0017017 // GO:0017161 // GO:0019178 // GO:0019198 // GO:0030351 // GO:0030352 // GO:0030487 // GO:0034593 // GO:0042578 // GO:0043726 // GO:0043812 // GO:0043813 // GO:0052629 // GO:0052745 // GO:0052825 // GO:0052828 // GO:0052829 // GO:0052830 // GO:0052831 // GO:0052867 // GO:1990…	phosphatidylinositol-3-phosphatase activity // protein tyrosine/serine/threonine phosphatase activity // protein tyrosine/threonine phosphatase activity // JUN kinase phosphatase activity // phosphohistidine phosphatase activity // inositol bisphosphate phosphatase activity // hydrolase activity // phosphatase activity // MAP kinase tyrosine/serine/threonine phosphatase activity // inositol-1,3,4…	---	---	17523608	main
17489151	0.000639667	0.839291	1.2103	up	11.1646	11.2074	11.1777	10.902	10.9437	10.8774	Psenen	NM_025498	RefSeq	Mus musculus presenilin enhancer 2 homolog (C. elegans) (Psenen), mRNA.	chr7	-	30561868	30563184	GO:0006509 // GO:0007219 // GO:0007220 // GO:0016485 // GO:0043085 // GO:0006509 // GO:0016485 // GO:0043085	membrane protein ectodomain proteolysis // Notch signaling pathway // Notch receptor processing // protein processing // positive regulation of catalytic activity // membrane protein ectodomain proteolysis // protein processing // positive regulation of catalytic activity	GO:0005783 // GO:0005794 // GO:0005887 // GO:0016020 // GO:0016021 // GO:0005783 // GO:0005783 // GO:0005789 // GO:0005794 // GO:0005794 // GO:0005886 // GO:0005887	endoplasmic reticulum // Golgi apparatus // integral component of plasma membrane // membrane // integral component of membrane // endoplasmic reticulum // endoplasmic reticulum // endoplasmic reticulum membrane // Golgi apparatus // Golgi apparatus // plasma membrane // integral component of plasma membrane	GO:0005515	protein binding	---	---	17489151	main
17315305	0.000688245	0.839291	1.37515	up	9.52449	9.57752	9.64269	9.05963	9.17798	9.12831	Igfbp6	NM_008344	RefSeq	Mus musculus insulin-like growth factor binding protein 6 (Igfbp6), mRNA.	chr15	+	102144186	102149512	GO:0001558	regulation of cell growth	GO:0005576 // GO:0005615 // GO:0005737 // GO:0005794 // GO:0005615 // GO:0005737 // GO:0005794	extracellular region // extracellular space // cytoplasm // Golgi apparatus // extracellular space // cytoplasm // Golgi apparatus	GO:0005520 // GO:0019838 // GO:0031994 // GO:0031995 // GO:0031994	insulin-like growth factor binding // growth factor binding // insulin-like growth factor I binding // insulin-like growth factor II binding // insulin-like growth factor I binding	GenMAPP	Smooth_muscle_contraction	17315305	main
17511643	0.000789078	0.839291	0.781904	down	4.22692	4.298	4.31446	4.66471	4.60278	4.63753	Ces1a	NM_001013764	RefSeq	Mus musculus carboxylesterase 1A (Ces1a), mRNA.	chr8	-	93020214	93048192	GO:0008150 // GO:0008152 // GO:0008152	biological_process // metabolic process // metabolic process	GO:0005575	cellular_component	GO:0016787 // GO:0052689 // GO:0052689	hydrolase activity // carboxylic ester hydrolase activity // carboxylic ester hydrolase activity	---	---	17511643	main
17302483	0.000793505	0.839291	1.13129	up	9.0497	9.01863	9.0344	8.82981	8.87407	8.86473	Cln5	NM_001033242	RefSeq	Mus musculus ceroid-lipofuscinosis, neuronal 5 (Cln5), mRNA.	chr14	+	103070216	103077630	GO:0006465 // GO:0007040 // GO:0007042 // GO:0007601 // GO:0008219 // GO:0022008 // GO:0070085 // GO:0006465 // GO:0006465 // GO:0007042 // GO:0007042 // GO:0007420 // GO:0007420 // GO:0022008 // GO:0070085 // GO:0070085	signal peptide processing // lysosome organization // lysosomal lumen acidification // visual perception // cell death // neurogenesis // glycosylation // signal peptide processing // signal peptide processing // lysosomal lumen acidification // lysosomal lumen acidification // brain development // brain development // neurogenesis // glycosylation // glycosylation	GO:0005764 // GO:0005764 // GO:0005765 // GO:0005775 // GO:0005783 // GO:0005794 // GO:0016021 // GO:0048471 // GO:0005764 // GO:0005764 // GO:0005765 // GO:0005765 // GO:0005783 // GO:0005783 // GO:0005794 // GO:0005794 // GO:0016021 // GO:0016021 // GO:0048471 // GO:0048471	lysosome // lysosome // lysosomal membrane // vacuolar lumen // endoplasmic reticulum // Golgi apparatus // integral component of membrane // perinuclear region of cytoplasm // lysosome // lysosome // lysosomal membrane // lysosomal membrane // endoplasmic reticulum // endoplasmic reticulum // Golgi apparatus // Golgi apparatus // integral component of membrane // integral component of membrane /…	GO:0005537 // GO:0005537 // GO:0005537	mannose binding // mannose binding // mannose binding	---	---	17302483	main
17297923	0.000955874	0.839291	1.11579	up	4.1252	4.12067	4.155	3.94926	3.98405	3.99322	Dnah12	XM_006519759	RefSeq	PREDICTED: Mus musculus dynein, axonemal, heavy chain 12 (Dnah12), transcript variant X2, mRNA.	chr14	+	26693274	26891703	GO:0007018 // GO:0006200 // GO:0008150 // GO:0008152	microtubule-based movement // ATP catabolic process // biological_process // metabolic process	GO:0005737 // GO:0005856 // GO:0005874 // GO:0005929 // GO:0030286 // GO:0042995 // GO:0005575	cytoplasm // cytoskeleton // microtubule // cilium // dynein complex // cell projection // cellular_component	GO:0000166 // GO:0003774 // GO:0003777 // GO:0005524 // GO:0016887 // GO:0017111 // GO:0003674	nucleotide binding // motor activity // microtubule motor activity // ATP binding // ATPase activity // nucleoside-triphosphatase activity // molecular_function	---	---	17297923	main
17309688	0.00100669	0.839291	1.33645	up	7.91075	7.98889	7.93915	7.49942	7.59525	7.48757	Ggact	NM_145466	RefSeq	Mus musculus gamma-glutamylamine cyclotransferase (Ggact), mRNA.	chr14	-	122816223	122913757	GO:0042219 // GO:0042219 // GO:0042219	cellular modified amino acid catabolic process // cellular modified amino acid catabolic process // cellular modified amino acid catabolic process	---	---	GO:0003839 // GO:0016740 // GO:0016746 // GO:0003839 // GO:0003839	gamma-glutamylcyclotransferase activity // transferase activity // transferase activity, transferring acyl groups // gamma-glutamylcyclotransferase activity // gamma-glutamylcyclotransferase activity	---	---	17309688	main
17514087	0.00104521	0.839291	0.796408	down	9.87265	9.94537	9.95902	10.2102	10.2468	10.3052	2310022B05Rik	NM_175149	RefSeq	Mus musculus RIKEN cDNA 2310022B05 gene (2310022B05Rik), mRNA.	chr8	-	124635756	124663369	GO:0008150	biological_process	GO:0005737 // GO:0005575	cytoplasm // cellular_component	GO:0003674	molecular_function	---	---	17514087	main
17419215	0.00107516	0.839291	1.11577	up	9.40344	9.36329	9.40332	9.22541	9.21336	9.25718	Fabp3	ENSMUST00000070532	ENSEMBL	ensembl_havana_transcript:known chromosome:GRCm38:4:130308595:130315463:1 gene:ENSMUSG00000028773 gene_biotype:protein_coding transcript_biotype:protein_coding	chr4	+	130308595	130315463	GO:0006810 // GO:0015909 // GO:0042632 // GO:0044539 // GO:0046320 // GO:0055091 // GO:0071073 // GO:2001245 // GO:0006656 // GO:0008150	transport // long-chain fatty acid transport // cholesterol homeostasis // long-chain fatty acid import // regulation of fatty acid oxidation // phospholipid homeostasis // positive regulation of phospholipid biosynthetic process // regulation of phosphatidylcholine biosynthetic process // phosphatidylcholine biosynthetic process // biological_process	GO:0005737 // GO:0005829 // GO:0005829 // GO:0016528 // GO:0070062 // GO:0005737 // GO:0005575	cytoplasm // cytosol // cytosol // sarcoplasm // extracellular vesicular exosome // cytoplasm // cellular_component	GO:0005215 // GO:0005324 // GO:0005504 // GO:0008092 // GO:0008289 // GO:0036041 // GO:0050543 // GO:0070538 // GO:0003674	transporter activity // long-chain fatty acid transporter activity // fatty acid binding // cytoskeletal protein binding // lipid binding // long-chain fatty acid binding // icosatetraenoic acid binding // oleic acid binding // molecular_function	---	---	17419215	main
17417729	0.00112975	0.839291	1.37158	up	5.78684	5.66951	5.77736	5.36009	5.28191	5.22387	Gm12841	ENSMUST00000128263	ENSEMBL	havana:known chromosome:GRCm38:4:117883621:117885995:1 gene:ENSMUSG00000085278 gene_biotype:antisense transcript_biotype:antisense	chr4	+	117883621	117885995	---	---	---	---	---	---	---	---	17417729	main
17202219	0.00116715	0.839291	0.506126	down	6.55945	6.39674	6.6979	7.45952	7.48311	7.66552	---	---	---	---	---	---	0	0	---	---	---	---	---	---	---	---	17202219	normgene->intron
17354755	0.00117078	0.839291	0.757999	down	2.69121	2.69942	2.62507	3.06731	3.08977	3.05879	Mir378a	NR_029879	RefSeq	Mus musculus microRNA 378a (Mir378a), microRNA.	chr18	-	61397835	61397900	GO:0045069 // GO:0071230	regulation of viral genome replication // cellular response to amino acid stimulus	---	---	---	---	---	---	17354755	main
17504391	0.00117577	0.839291	0.898382	down	3.44675	3.47704	3.49303	3.61517	3.64642	3.61921	Gm24602	ENSMUST00000157971	ENSEMBL	ncrna:known chromosome:GRCm38:8:102523894:102523956:1 gene:ENSMUSG00000088596 gene_biotype:snRNA transcript_biotype:snRNA	chr8	+	102523894	102523956	---	---	---	---	---	---	---	---	17504391	main
17201293	0.00119871	0.839291	1.102	up	4.69475	4.72886	4.6905	4.56982	4.54828	4.57579	---	---	---	---	---	---	0	0	---	---	---	---	---	---	---	---	17201293	normgene->intron
17524994	0.00123063	0.839291	1.14621	up	8.60011	8.65973	8.61612	8.45059	8.43252	8.40248	Rp9	NM_018739	RefSeq	Mus musculus retinitis pigmentosa 9 (human) (Rp9), mRNA.	chr9	-	22411047	22468358	---	---	GO:0005634 // GO:0005785 // GO:0016607	nucleus // signal recognition particle receptor complex // nuclear speck	GO:0003676 // GO:0005515 // GO:0008270 // GO:0044822 // GO:0046872	nucleic acid binding // protein binding // zinc ion binding // poly(A) RNA binding // metal ion binding	---	---	17524994	main
17403439	0.0012563	0.839291	0.961862	down	11.0656	11.0595	11.0539	11.1255	11.1099	11.1118	Ddah1	NM_026993	RefSeq	Mus musculus dimethylarginine dimethylaminohydrolase 1 (Ddah1), mRNA.	chr3	+	145758675	145894277	GO:0000052 // GO:0003073 // GO:0006525 // GO:0006809 // GO:0017014 // GO:0045429 // GO:0045429 // GO:0045766 // GO:0000052 // GO:0000052 // GO:0006525 // GO:0006809 // GO:0017014 // GO:0045429 // GO:0045766	citrulline metabolic process // regulation of systemic arterial blood pressure // arginine metabolic process // nitric oxide biosynthetic process // protein nitrosylation // positive regulation of nitric oxide biosynthetic process // positive regulation of nitric oxide biosynthetic process // positive regulation of angiogenesis // citrulline metabolic process // citrulline metabolic process // ar…	GO:0005737 // GO:0005739 // GO:0070062	cytoplasm // mitochondrion // extracellular vesicular exosome	GO:0008270 // GO:0016403 // GO:0016403 // GO:0016597 // GO:0016787 // GO:0016813 // GO:0046872 // GO:0008270 // GO:0016403 // GO:0016403 // GO:0016403 // GO:0016597	zinc ion binding // dimethylargininase activity // dimethylargininase activity // amino acid binding // hydrolase activity // hydrolase activity, acting on carbon-nitrogen (but not peptide) bonds, in linear amidines // metal ion binding // zinc ion binding // dimethylargininase activity // dimethylargininase activity // dimethylargininase activity // amino acid binding	---	---	17403439	main
17523416	0.00126042	0.839291	1.13095	up	8.00268	8.04007	8.04336	7.82492	7.88078	7.84761	Abhd5	NM_026179	RefSeq	Mus musculus abhydrolase domain containing 5 (Abhd5), mRNA.	chr9	+	122351608	122381524	GO:0006629 // GO:0006631 // GO:0006654 // GO:0008654 // GO:0010891 // GO:0010891 // GO:0010898 // GO:0010898 // GO:0030154 // GO:0051006 // GO:0006629 // GO:0006629 // GO:0006654 // GO:0006654 // GO:0010891 // GO:0010898 // GO:0006508	lipid metabolic process // fatty acid metabolic process // phosphatidic acid biosynthetic process // phospholipid biosynthetic process // negative regulation of sequestering of triglyceride // negative regulation of sequestering of triglyceride // positive regulation of triglyceride catabolic process // positive regulation of triglyceride catabolic process // cell differentiation // positive regu…	GO:0005634 // GO:0005737 // GO:0005811 // GO:0005811 // GO:0005829 // GO:0043231 // GO:0005737 // GO:0005811 // GO:0005811 // GO:0005829	nucleus // cytoplasm // lipid particle // lipid particle // cytosol // intracellular membrane-bounded organelle // cytoplasm // lipid particle // lipid particle // cytosol	GO:0003841 // GO:0004806 // GO:0005515 // GO:0016740 // GO:0016746 // GO:0016787 // GO:0042171 // GO:0042171 // GO:0008233	1-acylglycerol-3-phosphate O-acyltransferase activity // triglyceride lipase activity // protein binding // transferase activity // transferase activity, transferring acyl groups // hydrolase activity // lysophosphatidic acid acyltransferase activity // lysophosphatidic acid acyltransferase activity // peptidase activity	---	---	17523416	main
17548352	0.00127566	0.839291	1.1918	up	9.59905	9.61928	9.67575	9.38117	9.41288	9.34079	Gm12816	ENSMUST00000118069	ENSEMBL	havana:known chromosome:GRCm38:4:112955075:112956286:-1 gene:ENSMUSG00000083011 gene_biotype:pseudogene transcript_biotype:processed_pseudogene	chr4	-	112955075	112956286	---	---	---	---	---	---	---	---	17548352	main
17509506	0.00138057	0.839291	0.771809	down	5.04028	5.0157	4.93784	5.30978	5.37448	5.43008	Clcn3	ENSMUST00000056508	ENSEMBL	ensembl_havana_transcript:novel chromosome:GRCm38:8:60910389:60955233:-1 gene:ENSMUSG00000004319 gene_biotype:protein_coding transcript_biotype:protein_coding	chr8	-	60910389	60983311	GO:0006810 // GO:0006811 // GO:0006821 // GO:0034220 // GO:0034765 // GO:0044070 // GO:0055085 // GO:1902476 // GO:0006821 // GO:0034220 // GO:0044070 // GO:0006811 // GO:0044070 // GO:0034765 // GO:1902476	transport // ion transport // chloride transport // ion transmembrane transport // regulation of ion transmembrane transport // regulation of anion transport // transmembrane transport // chloride transmembrane transport // chloride transport // ion transmembrane transport // regulation of anion transport // ion transport // regulation of anion transport // regulation of ion transmembrane transpo…	GO:0005622 // GO:0005768 // GO:0005769 // GO:0005770 // GO:0005794 // GO:0005886 // GO:0012506 // GO:0016020 // GO:0016021 // GO:0016324 // GO:0031410 // GO:0016021 // GO:0016020 // GO:0005769 // GO:0005770 // GO:0005794 // GO:0012506 // GO:0030658 // GO:0031901 // GO:0031902 // GO:0031902 // GO:0005622 // GO:0005769 // GO:0005770 // GO:0005794 // GO:0005886 // GO:0012506 // GO:0016324	intracellular // endosome // early endosome // late endosome // Golgi apparatus // plasma membrane // vesicle membrane // membrane // integral component of membrane // apical plasma membrane // cytoplasmic vesicle // integral component of membrane // membrane // early endosome // late endosome // Golgi apparatus // vesicle membrane // transport vesicle membrane // early endosome membrane // late …	GO:0000166 // GO:0005216 // GO:0005244 // GO:0005247 // GO:0005254 // GO:0005524 // GO:0015297 // GO:0030165 // GO:0030554 // GO:0046982 // GO:0005216 // GO:0005247 // GO:0005247 // GO:0030165 // GO:0005244 // GO:0005254 // GO:0030165 // GO:0046982	nucleotide binding // ion channel activity // voltage-gated ion channel activity // voltage-gated chloride channel activity // chloride channel activity // ATP binding // antiporter activity // PDZ domain binding // adenyl nucleotide binding // protein heterodimerization activity // ion channel activity // voltage-gated chloride channel activity // voltage-gated chloride channel activity // PDZ d…	---	---	17509506	main
17217329	0.00141643	0.839291	1.2747	up	4.77514	4.80717	4.69788	4.46854	4.39325	4.36821	Kiss1	NM_178260	RefSeq	Mus musculus KiSS-1 metastasis-suppressor (Kiss1), mRNA.	chr1	+	133321875	133329901	GO:0007186 // GO:0007204 // GO:0008285 // GO:0008285 // GO:0030336 // GO:0033686 // GO:0043410 // GO:0050806 // GO:0051482 // GO:0060112 // GO:0060124 // GO:0007204 // GO:0008285 // GO:0033686 // GO:0043410 // GO:0050806 // GO:0051482 // GO:0060112 // GO:0060124	G-protein coupled receptor signaling pathway // positive regulation of cytosolic calcium ion concentration // negative regulation of cell proliferation // negative regulation of cell proliferation // negative regulation of cell migration // positive regulation of luteinizing hormone secretion // positive regulation of MAPK cascade // positive regulation of synaptic transmission // positive regula…	GO:0005615 // GO:0005737 // GO:0016324 // GO:0043005 // GO:0043025 // GO:0005576 // GO:0005615 // GO:0005737 // GO:0016324 // GO:0043005 // GO:0043025	extracellular space // cytoplasm // apical plasma membrane // neuron projection // neuronal cell body // extracellular region // extracellular space // cytoplasm // apical plasma membrane // neuron projection // neuronal cell body	GO:0001664 // GO:0005515 // GO:0031773 // GO:0031773	G-protein coupled receptor binding // protein binding // kisspeptin receptor binding // kisspeptin receptor binding	---	---	17217329	main
17210331	0.00142037	0.839291	0.870567	down	5.98408	5.94362	5.91941	6.15582	6.17111	6.12036	---	---	---	---	---	---	0	0	---	---	---	---	---	---	---	---	17210331	normgene->intron
17290666	0.0014281	0.839291	1.14559	up	5.07774	5.07666	5.12172	4.91619	4.91254	4.85886	Prl2c3	NM_011118	RefSeq	Mus musculus prolactin family 2, subfamily c, member 3 (Prl2c3), mRNA.	chr13	-	12790816	12800079	GO:0008284	positive regulation of cell proliferation	GO:0005576 // GO:0005615 // GO:0005783	extracellular region // extracellular space // endoplasmic reticulum	GO:0005179 // GO:0008083 // GO:0005179	hormone activity // growth factor activity // hormone activity	---	---	17290666	main
17202335	0.00146912	0.839291	0.636019	down	6.09394	6.30074	6.2092	6.83663	6.96363	6.76239	---	---	---	---	---	---	0	0	---	---	---	---	---	---	---	---	17202335	normgene->intron
17208835	0.00147465	0.839291	0.494117	down	4.79692	4.47357	4.64205	5.48031	5.69422	5.79012	---	---	---	---	---	---	0	0	---	---	---	---	---	---	---	---	17208835	normgene->intron
17320666	0.00159734	0.839291	0.911817	down	7.84162	7.81435	7.85695	7.96349	7.96151	7.98764	Slc2a13	NM_001033633	RefSeq	Mus musculus solute carrier family 2 (facilitated glucose transporter), member 13 (Slc2a13), mRNA.	chr15	-	91267691	91573261	GO:0006810 // GO:0008643 // GO:0055085	transport // carbohydrate transport // transmembrane transport	GO:0016020 // GO:0016021	membrane // integral component of membrane	GO:0005215 // GO:0022857 // GO:0022891	transporter activity // transmembrane transporter activity // substrate-specific transmembrane transporter activity	---	---	17320666	main
17391406	0.00166612	0.839291	0.908235	down	7.58399	7.58573	7.62554	7.7604	7.73229	7.71923	Gm14005	NR_028589	RefSeq	Mus musculus predicted gene 14005 (Gm14005), transcript variant 1, long non-coding RNA.	chr2	-	128195993	128429351	GO:0008150	biological_process	GO:0005575	cellular_component	GO:0003674	molecular_function	---	---	17391406	main
17319661	0.00167388	0.839291	1.37158	up	4.8069	4.7507	4.68091	4.27191	4.37526	4.22234	Cyp2d34	NM_145474	RefSeq	Mus musculus cytochrome P450, family 2, subfamily d, polypeptide 34 (Cyp2d34), mRNA.	chr15	-	82615965	82620907	GO:0055114 // GO:0055114	oxidation-reduction process // oxidation-reduction process	---	---	GO:0004497 // GO:0016491 // GO:0046872 // GO:0005506 // GO:0016705 // GO:0016712 // GO:0020037	monooxygenase activity // oxidoreductase activity // metal ion binding // iron ion binding // oxidoreductase activity, acting on paired donors, with incorporation or reduction of molecular oxygen // oxidoreductase activity, acting on paired donors, with incorporation or reduction of molecular oxygen, reduced flavin or flavoprotein as one donor, and incorporation of one atom of oxygen // heme bind…	---	---	17319661	main
17205089	0.00168723	0.839291	0.487123	down	3.79503	3.72556	3.5945	4.9269	4.62685	4.6624	---	---	---	---	---	---	0	0	---	---	---	---	---	---	---	---	17205089	normgene->intron
17209279	0.00168723	0.839291	0.487123	down	3.79503	3.72556	3.5945	4.9269	4.62685	4.6624	---	---	---	---	---	---	0	0	---	---	---	---	---	---	---	---	17209279	normgene->intron
17205581	0.00170215	0.839291	0.324539	down	2.26522	2.44107	2.81254	4.0753	4.37935	3.95631	---	---	---	---	---	---	0	0	---	---	---	---	---	---	---	---	17205581	normgene->intron
17533494	0.00172263	0.839291	1.31503	up	3.04965	3.09655	3.04005	2.70117	2.60028	2.69788	Dusp21	NM_028568	RefSeq	Mus musculus dual specificity phosphatase 21 (Dusp21), mRNA.	chrX	+	18145870	18146694	GO:0006470 // GO:0006612 // GO:0006626 // GO:0016311 // GO:0033365 // GO:0035335 // GO:0000188 // GO:0016311 // GO:0035335 // GO:0035335	protein dephosphorylation // protein targeting to membrane // protein targeting to mitochondrion // dephosphorylation // protein localization to organelle // peptidyl-tyrosine dephosphorylation // inactivation of MAPK activity // dephosphorylation // peptidyl-tyrosine dephosphorylation // peptidyl-tyrosine dephosphorylation	GO:0005634 // GO:0005737 // GO:0005739 // GO:0005743 // GO:0005758 // GO:0005759 // GO:0016020 // GO:0019898 // GO:0031314 // GO:0005739 // GO:0005743 // GO:0031305	nucleus // cytoplasm // mitochondrion // mitochondrial inner membrane // mitochondrial intermembrane space // mitochondrial matrix // membrane // extrinsic component of membrane // extrinsic component of mitochondrial inner membrane // mitochondrion // mitochondrial inner membrane // integral component of mitochondrial inner membrane	GO:0004721 // GO:0004725 // GO:0008138 // GO:0016787 // GO:0016791 // GO:0017017 // GO:0008138 // GO:0008138 // GO:0016791	phosphoprotein phosphatase activity // protein tyrosine phosphatase activity // protein tyrosine/serine/threonine phosphatase activity // hydrolase activity // phosphatase activity // MAP kinase tyrosine/serine/threonine phosphatase activity // protein tyrosine/serine/threonine phosphatase activity // protein tyrosine/serine/threonine phosphatase activity // phosphatase activity	---	---	17533494	main
17246636	0.00176672	0.839291	0.879039	down	7.90405	7.87366	7.93015	8.08476	8.12236	8.05858	Morc2a	NM_001159288	RefSeq	Mus musculus microrchidia 2A (Morc2a), transcript variant 1, mRNA.	chr11	+	3649494	3690477	GO:0008150	biological_process	GO:0005634 // GO:0005737	nucleus // cytoplasm	GO:0005524 // GO:0008270 // GO:0046872	ATP binding // zinc ion binding // metal ion binding	---	---	17246636	main
17549406	0.00179538	0.839291	1.68325	up	4.40262	4.4905	4.37504	3.55028	3.6852	3.7728	---	---	---	---	gi377833369	+	1	569	---	---	---	---	---	---	---	---	17549406	rescue
17549804	0.00179538	0.839291	1.68325	up	4.40262	4.4905	4.37504	3.55028	3.6852	3.7728	---	---	---	---	gi377836186	+	1	569	---	---	---	---	---	---	---	---	17549804	rescue
17206177	0.00181665	0.839291	0.653133	down	5.10999	5.07804	5.19237	5.76104	5.63321	5.82563	---	---	---	---	---	---	0	0	---	---	---	---	---	---	---	---	17206177	normgene->intron
17486283	0.00183161	0.839291	1.26245	up	4.74567	4.63379	4.69829	4.29277	4.39832	4.378	Vmn2r43	NM_198961	RefSeq	Mus musculus vomeronasal 2, receptor 43 (Vmn2r43), mRNA.	chr7	-	8244348	8260599	GO:0007165 // GO:0007186 // GO:0008150	signal transduction // G-protein coupled receptor signaling pathway // biological_process	GO:0005886 // GO:0016020 // GO:0016021 // GO:0005575	plasma membrane // membrane // integral component of membrane // cellular_component	GO:0004871 // GO:0004930 // GO:0003674	signal transducer activity // G-protein coupled receptor activity // molecular_function	---	---	17486283	main
17210527	0.00193504	0.839291	0.515018	down	2.02798	1.89019	1.88675	2.98744	2.71975	2.95948	---	---	---	---	---	---	0	0	---	---	---	---	---	---	---	---	17210527	normgene->intron
17463201	0.00194626	0.839291	1.13707	up	5.62255	5.67396	5.64779	5.4766	5.45478	5.45732	LOC102635868	XR_403733	RefSeq	PREDICTED: Mus musculus uncharacterized LOC102635868 (LOC102635868), ncRNA.	chr6	+	125494424	125509135	---	---	---	---	---	---	---	---	17463201	main
17232440	0.00198632	0.839291	1.60779	up	4.46536	4.37991	4.55541	3.69433	3.91887	3.72724	Gm24286	ENSMUST00000157632	ENSEMBL	ncrna:known chromosome:GRCm38:10:29395036:29395163:1 gene:ENSMUSG00000088257 gene_biotype:snoRNA transcript_biotype:snoRNA	chr10	+	29395036	29395163	---	---	---	---	---	---	---	---	17232440	main
17460023	0.00199273	0.839291	0.785409	down	4.59054	4.69834	4.69599	5.01511	5.05236	4.96411	Slc4a5	NM_001166067	RefSeq	Mus musculus solute carrier family 4, sodium bicarbonate cotransporter, member 5 (Slc4a5), mRNA.	chr6	+	83219828	83304945	GO:0002064 // GO:0003014 // GO:0003073 // GO:0006811 // GO:0010468 // GO:0033326 // GO:0048311 // GO:0060041 // GO:0006810 // GO:0006820	epithelial cell development // renal system process // regulation of systemic arterial blood pressure // ion transport // regulation of gene expression // cerebrospinal fluid secretion // mitochondrion distribution // retina development in camera-type eye // transport // anion transport	GO:0005575 // GO:0016020 // GO:0016021	cellular_component // membrane // integral component of membrane	GO:0003674 // GO:0005215 // GO:0005452 // GO:0008509	molecular_function // transporter activity // inorganic anion exchanger activity // anion transmembrane transporter activity	---	---	17460023	main
17477968	0.00203633	0.839291	1.48669	up	6.6221	6.71305	6.5479	5.93675	6.12933	6.09811	Car11	NM_009800	RefSeq	Mus musculus carbonic anhydrase 11 (Car11), mRNA.	chr7	+	45699843	45704682	GO:0008150	biological_process	GO:0005576 // GO:0016323	extracellular region // basolateral plasma membrane	GO:0004089	carbonate dehydratase activity	---	---	17477968	main
17231475	0.00204697	0.839291	0.647866	down	4.60152	4.69852	4.81205	5.34985	5.38601	5.25972	Gm23573	ENSMUST00000104408	ENSEMBL	ncrna:known chromosome:GRCm38:10:5357173:5357279:1 gene:ENSMUSG00000094906 gene_biotype:snRNA transcript_biotype:snRNA	chr10	+	5357173	5357279	---	---	---	---	---	---	---	---	17231475	main
17204809	0.00206907	0.839291	0.614448	down	7.39288	7.41783	7.44347	8.20879	8.09011	8.05929	---	---	---	---	---	---	0	0	---	---	---	---	---	---	---	---	17204809	normgene->intron
17498199	0.00211563	0.839291	1.23737	up	6.67925	6.59258	6.61789	6.38322	6.31104	6.27284	R74862	NR_110354	RefSeq	Mus musculus expressed sequence R74862 (R74862), transcript variant 1, long non-coding RNA.	chr7	-	143021784	143053686	---	---	---	---	---	---	---	---	17498199	main
17502445	0.00212175	0.839291	1.0679	up	6.12778	6.12743	6.10318	6.02852	6.0397	6.00575	1700030K09Rik	NM_028170	RefSeq	Mus musculus RIKEN cDNA 1700030K09 gene (1700030K09Rik), mRNA.	chr8	+	72443880	72461001	GO:0008150	biological_process	GO:0005575	cellular_component	GO:0003674	molecular_function	---	---	17502445	main
17480349	0.00222337	0.839291	0.737403	down	4.78073	4.73553	4.70705	5.13888	5.26027	5.14016	Kctd14	NM_001012434	RefSeq	Mus musculus potassium channel tetramerisation domain containing 14 (Kctd14), transcript variant 2, mRNA.	chr7	+	97451334	97459778	GO:0006810 // GO:0006811 // GO:0008150 // GO:0051260	transport // ion transport // biological_process // protein homooligomerization	GO:0005575	cellular_component	GO:0003674	molecular_function	---	---	17480349	main
17425377	0.0022654	0.839291	0.845272	down	4.72963	4.76899	4.77271	5.03734	5.00459	4.95617	Gm25445	ENSMUST00000158996	ENSEMBL	ncrna:known chromosome:GRCm38:4:53720902:53721200:-1 gene:ENSMUSG00000089621 gene_biotype:misc_RNA transcript_biotype:misc_RNA	chr4	-	53720902	53721200	---	---	---	---	---	---	---	---	17425377	main
17482717	0.00226576	0.839291	1.25975	up	6.32112	6.20271	6.2778	5.9673	5.86781	5.9673	---	---	---	---	chr7	+	121981761	121989485	---	---	---	---	---	---	---	---	17482717	main
17376026	0.00228446	0.839291	0.815055	down	7.87572	7.79744	7.88276	8.12213	8.17257	8.14742	Tmem87b	NM_028248	RefSeq	Mus musculus transmembrane protein 87B (Tmem87b), mRNA.	chr2	+	128818118	128854261	GO:0008150	biological_process	GO:0016020 // GO:0016021 // GO:0005575	membrane // integral component of membrane // cellular_component	GO:0003674	molecular_function	---	---	17376026	main
17301576	0.00230427	0.839291	0.619341	down	5.79078	5.56518	5.60812	6.43029	6.40445	6.20237	Gnrh1	NM_008145	RefSeq	Mus musculus gonadotropin releasing hormone 1 (Gnrh1), mRNA.	chr14	+	67745229	67749436	GO:0007275 // GO:0010468 // GO:0043066 // GO:0045471 // GO:0048545 // GO:2000354 // GO:2001223 // GO:2001223 // GO:0007275 // GO:0007565 // GO:0031960 // GO:0042698 // GO:0043066	multicellular organismal development // regulation of gene expression // negative regulation of apoptotic process // response to ethanol // response to steroid hormone // regulation of ovarian follicle development // negative regulation of neuron migration // negative regulation of neuron migration // multicellular organismal development // female pregnancy // response to corticosteroid // ovulat…	GO:0005576 // GO:0005615 // GO:0005615	extracellular region // extracellular space // extracellular space	GO:0005179 // GO:0005183	hormone activity // gonadotropin hormone-releasing hormone activity	---	---	17301576	main
17465476	0.00232173	0.839291	1.36319	up	2.85182	2.8671	2.72256	2.33067	2.31186	2.45789	Gm25580	ENSMUST00000083409	ENSEMBL	ncrna:known chromosome:GRCm38:6:30143801:30144127:-1 gene:ENSMUSG00000065343 gene_biotype:misc_RNA transcript_biotype:misc_RNA	chr6	-	30143801	30144127	---	---	---	---	---	---	---	---	17465476	main
17204845	0.00234614	0.839291	0.713508	down	8.44438	8.30306	8.46494	8.98668	8.82282	8.86413	---	---	---	---	---	---	0	0	---	---	---	---	---	---	---	---	17204845	normgene->intron
17546070	0.00238264	0.839291	1.25363	up	4.52324	4.50229	4.46558	4.23203	4.14618	4.13314	Gm15226	ENSMUST00000156526	ENSEMBL	havana:known chromosome:GRCm38:X:166618102:166621542:-1 gene:ENSMUSG00000087677 gene_biotype:lincRNA transcript_biotype:lincRNA	chrX	-	166618102	166621542	---	---	---	---	---	---	---	---	17546070	main
17206933	0.00240974	0.839291	0.445775	down	5.11807	4.79276	5.1357	6.19531	5.95298	6.3876	---	---	---	---	---	---	0	0	---	---	---	---	---	---	---	---	17206933	normgene->intron
17230408	0.00242241	0.839291	1.15964	up	5.34146	5.29059	5.2812	5.07669	5.10712	5.08899	Adck3	XM_006496961	RefSeq	PREDICTED: Mus musculus aarF domain containing kinase 3 (Adck3), transcript variant X2, mRNA.	chr1	-	180165238	180199602	GO:0006744 // GO:0016310 // GO:0006468 // GO:0008150 // GO:0008152	ubiquinone biosynthetic process // phosphorylation // protein phosphorylation // biological_process // metabolic process	GO:0005739 // GO:0005739	mitochondrion // mitochondrion	GO:0000166 // GO:0004674 // GO:0004675 // GO:0004676 // GO:0004677 // GO:0004679 // GO:0004690 // GO:0004694 // GO:0004698 // GO:0004702 // GO:0004704 // GO:0004705 // GO:0004706 // GO:0004708 // GO:0004709 // GO:0004711 // GO:0005524 // GO:0008349 // GO:0008545 // GO:0016301 // GO:0016740 // GO:0016772 // GO:0016909 // GO:0019199 // GO:0019912 // GO:0034211 // GO:0003674	nucleotide binding // protein serine/threonine kinase activity // transmembrane receptor protein serine/threonine kinase activity // 3-phosphoinositide-dependent protein kinase activity // DNA-dependent protein kinase activity // AMP-activated protein kinase activity // cyclic nucleotide-dependent protein kinase activity // eukaryotic translation initiation factor 2alpha kinase activity // calciu…	---	---	17230408	main
17522470	0.00243686	0.839291	1.35317	up	5.19522	5.34263	5.31855	4.93912	4.80193	4.80638	Prss43	NM_199471	RefSeq	Mus musculus protease, serine 43 (Prss43), mRNA.	chr9	+	110826690	110831507	GO:0007281 // GO:0007283 // GO:0006508	germ cell development // spermatogenesis // proteolysis	GO:0046658	anchored component of plasma membrane	GO:0003674 // GO:0003824 // GO:0004252	molecular_function // catalytic activity // serine-type endopeptidase activity	---	---	17522470	main
17479697	0.00246049	0.839291	0.765409	down	5.67683	5.78618	5.64692	6.08309	6.14935	6.03608	2900076A07Rik	NR_045299	RefSeq	Mus musculus RIKEN cDNA 2900076A07 gene (2900076A07Rik), long non-coding RNA.	chr7	+	81523550	81531498	---	---	---	---	---	---	---	---	17479697	main
17218186	0.00249423	0.839291	1.24644	up	7.73606	7.79514	7.8395	7.44148	7.54183	7.43328	Fam129a	NM_022018	RefSeq	Mus musculus family with sequence similarity 129, member A (Fam129a), mRNA.	chr1	+	151571186	151721939	GO:0001933 // GO:0001934 // GO:0006417 // GO:0006950 // GO:0034976 // GO:0045727	negative regulation of protein phosphorylation // positive regulation of protein phosphorylation // regulation of translation // response to stress // response to endoplasmic reticulum stress // positive regulation of translation	GO:0005737 // GO:0005886 // GO:0070062 // GO:0005634 // GO:0005737 // GO:0005737 // GO:0005886	cytoplasm // plasma membrane // extracellular vesicular exosome // nucleus // cytoplasm // cytoplasm // plasma membrane	GO:0003674	molecular_function	---	---	17218186	main
17219487	0.00254338	0.839291	0.802056	down	9.78215	9.85718	9.73609	10.11	10.1592	10.0618	---	---	---	---	---	---	0	0	---	---	---	---	---	---	---	---	17219487	normgene->exon
17203923	0.00256709	0.839291	0.371793	down	3.82047	4.04817	3.70642	5.21868	5.5636	5.04764	---	---	---	---	---	---	0	0	---	---	---	---	---	---	---	---	17203923	normgene->intron
17207701	0.00257067	0.839291	0.579443	down	6.8115	6.54629	6.60402	7.58248	7.289	7.45087	---	---	---	---	---	---	0	0	---	---	---	---	---	---	---	---	17207701	normgene->intron
17202683	0.00258457	0.839291	0.381293	down	3.85586	4.03844	4.34968	5.26448	5.38881	5.76033	---	---	---	---	---	---	0	0	---	---	---	---	---	---	---	---	17202683	normgene->intron
17378305	0.00262544	0.839291	0.599498	down	8.47432	8.38435	8.52154	9.33833	9.14971	9.09887	---	---	---	---	---	---	0	0	---	---	---	---	---	---	---	---	17378305	normgene->exon
17256618	0.00264351	0.839291	0.897371	down	9.31273	9.29501	9.28669	9.43933	9.48405	9.43939	Vps25	NM_001284412	RefSeq	Mus musculus vacuolar protein sorting 25 (yeast) (Vps25), transcript variant 3, mRNA.	chr11	+	101253707	101259549	GO:0006351 // GO:0006355 // GO:0006810 // GO:0015031 // GO:0001525 // GO:0001525 // GO:0001570 // GO:0001666 // GO:0002040 // GO:0006171 // GO:0006171 // GO:0006816 // GO:0006816 // GO:0006886 // GO:0007186 // GO:0007507 // GO:0007565 // GO:0008217 // GO:0008277 // GO:0010628 // GO:0010628 // GO:0015031 // GO:0030819 // GO:0030819 // GO:0031623 // GO:0031623 // GO:0032355 // GO:0032570 // GO:0032…	transcription, DNA-templated // regulation of transcription, DNA-templated // transport // protein transport // angiogenesis // angiogenesis // vasculogenesis // response to hypoxia // sprouting angiogenesis // cAMP biosynthetic process // cAMP biosynthetic process // calcium ion transport // calcium ion transport // intracellular protein transport // G-protein coupled receptor signaling pathway …	GO:0005634 // GO:0005730 // GO:0005737 // GO:0005739 // GO:0005768 // GO:0016020 // GO:0070062 // GO:0005737 // GO:0005886 // GO:0009986 // GO:0009986 // GO:0016021 // GO:0043235 // GO:0043235 // GO:0005634 // GO:0010008	nucleus // nucleolus // cytoplasm // mitochondrion // endosome // membrane // extracellular vesicular exosome // cytoplasm // plasma membrane // cell surface // cell surface // integral component of membrane // receptor complex // receptor complex // nucleus // endosome membrane	GO:0008565 // GO:0008565 // GO:0015026 // GO:0015026	protein transporter activity // protein transporter activity // coreceptor activity // coreceptor activity	GenMAPP	Smooth_muscle_contraction	17256618	main
17206853	0.00265219	0.839291	0.716846	down	7.88685	8.02356	7.89352	8.5186	8.33992	8.3843	---	---	---	---	---	---	0	0	---	---	---	---	---	---	---	---	17206853	normgene->intron
17203621	0.00265279	0.839291	1.52864	up	6.22987	6.19822	6.41771	5.60248	5.62972	5.7803	---	---	---	---	---	---	0	0	---	---	---	---	---	---	---	---	17203621	normgene->intron
17369305	0.00270096	0.839291	1.17417	up	6.08475	6.08475	6.00713	5.79516	5.86121	5.82598	Usp20	NM_028846	RefSeq	Mus musculus ubiquitin specific peptidase 20 (Usp20), mRNA.	chr2	+	30982279	31023586	GO:0006508 // GO:0006511 // GO:0006897 // GO:0008277 // GO:0016579 // GO:0070536 // GO:0071108 // GO:0006508 // GO:0008277 // GO:0008277 // GO:0016579 // GO:0016579 // GO:0070536 // GO:0070536 // GO:0071108 // GO:0071108	proteolysis // ubiquitin-dependent protein catabolic process // endocytosis // regulation of G-protein coupled receptor protein signaling pathway // protein deubiquitination // protein K63-linked deubiquitination // protein K48-linked deubiquitination // proteolysis // regulation of G-protein coupled receptor protein signaling pathway // regulation of G-protein coupled receptor protein signaling …	GO:0005737 // GO:0005813 // GO:0005856 // GO:0005813 // GO:0005813 // GO:0005815 // GO:0048471	cytoplasm // centrosome // cytoskeleton // centrosome // centrosome // microtubule organizing center // perinuclear region of cytoplasm	GO:0001664 // GO:0004197 // GO:0004221 // GO:0004843 // GO:0008233 // GO:0008234 // GO:0008270 // GO:0016787 // GO:0036459 // GO:0046872 // GO:0001664 // GO:0004197 // GO:0004197 // GO:0004221 // GO:0004221	G-protein coupled receptor binding // cysteine-type endopeptidase activity // ubiquitin thiolesterase activity // ubiquitin-specific protease activity // peptidase activity // cysteine-type peptidase activity // zinc ion binding // hydrolase activity // ubiquitinyl hydrolase activity // metal ion binding // G-protein coupled receptor binding // cysteine-type endopeptidase activity // cysteine-typ…	---	---	17369305	main
17541081	0.0027438	0.839291	1.3042	up	4.49165	4.63616	4.52942	4.10433	4.18689	4.21805	Rhox3h	NM_001114157	RefSeq	Mus musculus reproductive homeobox 3H (Rhox3h), mRNA.	chrX	-	37657688	37668764	GO:0006355 // GO:0008150	regulation of transcription, DNA-templated // biological_process	GO:0005634 // GO:0005575	nucleus // cellular_component	GO:0003677 // GO:0003700 // GO:0043565	DNA binding // sequence-specific DNA binding transcription factor activity // sequence-specific DNA binding	---	---	17541081	main
17236705	0.0027691	0.839291	1.13278	up	5.73805	5.72578	5.68828	5.52589	5.5457	5.54132	Gm16155	ENSMUST00000155180	ENSEMBL	havana:putative chromosome:GRCm38:10:94408891:94410732:1 gene:ENSMUSG00000085409 gene_biotype:sense_intronic transcript_biotype:sense_intronic	chr10	+	94408891	94410732	---	---	---	---	---	---	---	---	17236705	main
17205329	0.00277456	0.839291	0.503165	down	3.6902	3.66516	3.77372	4.84049	4.69333	4.55619	---	---	---	---	---	---	0	0	---	---	---	---	---	---	---	---	17205329	normgene->intron
17549586	0.0028042	0.839291	1.55631	up	3.09033	3.33875	3.21024	2.47382	2.61361	2.64261	---	---	---	---	gi377834583	+	1	560	---	---	---	---	---	---	---	---	17549586	rescue
17549856	0.0028042	0.839291	1.55631	up	3.09033	3.33875	3.21024	2.47382	2.61361	2.64261	---	---	---	---	gi377836460	+	1	560	---	---	---	---	---	---	---	---	17549856	rescue
17363755	0.00282166	0.839291	0.786508	down	7.62723	7.66833	7.6521	7.96763	7.96416	8.05376	Gm6788	ENSMUST00000166459	ENSEMBL	ensembl_havana_transcript:known chromosome:GRCm38:19:28763161:28763430:-1 gene:ENSMUSG00000090737 gene_biotype:pseudogene transcript_biotype:processed_pseudogene	chr19	-	28763161	28763430	---	---	---	---	---	---	---	---	17363755	main
17396024	0.00286247	0.839291	2.00838	up	7.72367	8.04488	7.73133	6.79961	6.64737	7.03237	Stmn2	NM_025285	RefSeq	Mus musculus stathmin-like 2 (Stmn2), mRNA.	chr3	+	8509527	8561604	GO:0007026 // GO:0010976 // GO:0010977 // GO:0031110 // GO:0031115 // GO:0031117 // GO:1990090 // GO:0007026 // GO:0010976 // GO:0010976 // GO:0010977 // GO:0031115 // GO:0031115 // GO:0031117 // GO:1990090	negative regulation of microtubule depolymerization // positive regulation of neuron projection development // negative regulation of neuron projection development // regulation of microtubule polymerization or depolymerization // negative regulation of microtubule polymerization // positive regulation of microtubule depolymerization // cellular response to nerve growth factor stimulus // negativ…	GO:0005737 // GO:0005768 // GO:0005794 // GO:0016020 // GO:0030027 // GO:0030426 // GO:0030426 // GO:0031982 // GO:0042995 // GO:0043005 // GO:0043025 // GO:0048471 // GO:0005737 // GO:0005737 // GO:0005794 // GO:0030027 // GO:0030027 // GO:0030424 // GO:0030426 // GO:0031982 // GO:0043005 // GO:0043025 // GO:0048471	cytoplasm // endosome // Golgi apparatus // membrane // lamellipodium // growth cone // growth cone // vesicle // cell projection // neuron projection // neuronal cell body // perinuclear region of cytoplasm // cytoplasm // cytoplasm // Golgi apparatus // lamellipodium // lamellipodium // axon // growth cone // vesicle // neuron projection // neuronal cell body // perinuclear region of cytoplasm	GO:0005515 // GO:0048306	protein binding // calcium-dependent protein binding	---	---	17396024	main
17388261	0.00286485	0.839291	0.790393	down	7.59714	7.71118	7.60656	7.96015	7.95159	8.02296	Atg13	ENSMUST00000028678	ENSEMBL	havana:known chromosome:GRCm38:2:91674619:91710519:-1 gene:ENSMUSG00000027244 gene_biotype:protein_coding transcript_biotype:protein_coding	chr2	-	91674612	91710592	GO:0000045 // GO:0000045 // GO:0006914 // GO:0000045	autophagic vacuole assembly // autophagic vacuole assembly // autophagy // autophagic vacuole assembly	GO:0000407 // GO:0005737 // GO:0005829 // GO:0070969 // GO:0070969 // GO:0000407 // GO:0005829 // GO:0034273	pre-autophagosomal structure // cytoplasm // cytosol // ULK1-ATG13-FIP200 complex // ULK1-ATG13-FIP200 complex // pre-autophagosomal structure // cytosol // Atg1p signaling complex	GO:0005515 // GO:0019901 // GO:0019901 // GO:0019901	protein binding // protein kinase binding // protein kinase binding // protein kinase binding	---	---	17388261	main
17200495	0.00287132	0.839291	0.650195	down	5.87533	6.11351	5.95256	6.7143	6.5975	6.49472	---	---	---	---	---	---	0	0	---	---	---	---	---	---	---	---	17200495	normgene->intron
17423019	0.00290077	0.839291	1.85393	up	2.78989	3.12981	2.97192	2.19124	2.07219	1.96773	Sdr16c6	NM_001080710	RefSeq	Mus musculus short chain dehydrogenase/reductase family 16C, member 6 (Sdr16c6), mRNA.	chr4	-	4055931	4077522	GO:0008152 // GO:0055114 // GO:0008150	metabolic process // oxidation-reduction process // biological_process	GO:0005575	cellular_component	GO:0000252 // GO:0004033 // GO:0004448 // GO:0004495 // GO:0008875 // GO:0016229 // GO:0016491 // GO:0018451 // GO:0018452 // GO:0018453 // GO:0019152 // GO:0032442 // GO:0032866 // GO:0032867 // GO:0033709 // GO:0033764 // GO:0033765 // GO:0034831 // GO:0034840 // GO:0035380 // GO:0035410 // GO:0043713 // GO:0044103 // GO:0044105 // GO:0048258 // GO:0051990 // GO:0052677 // GO:0003674	C-3 sterol dehydrogenase (C-4 sterol decarboxylase) activity // aldo-keto reductase (NADP) activity // isocitrate dehydrogenase activity // mevaldate reductase activity // gluconate dehydrogenase activity // steroid dehydrogenase activity // oxidoreductase activity // epoxide dehydrogenase activity // 5-exo-hydroxycamphor dehydrogenase activity // 2-hydroxytetrahydrofuran dehydrogenase activity /…	---	---	17423019	main
17206441	0.00292661	0.839291	0.647197	down	5.72769	5.47965	5.5925	6.12094	6.34006	6.22439	---	---	---	---	---	---	0	0	---	---	---	---	---	---	---	---	17206441	normgene->intron
17240725	0.00294952	0.839291	1.33505	up	2.23203	2.2898	2.22887	1.75198	1.87405	1.87148	Gm23883	ENSMUST00000122686	ENSEMBL	ncrna:known chromosome:GRCm38:10:50866075:50866364:-1 gene:ENSMUSG00000084635 gene_biotype:misc_RNA transcript_biotype:misc_RNA	chr10	-	50866075	50866364	---	---	---	---	---	---	---	---	17240725	main
17205463	0.00299604	0.839291	0.644731	down	5.04645	5.03931	4.85404	5.58546	5.7496	5.50143	---	---	---	---	---	---	0	0	---	---	---	---	---	---	---	---	17205463	normgene->intron
17408001	0.00301966	0.839291	1.26943	up	5.81429	5.92586	5.81394	5.47582	5.58362	5.46193	Bola1	XM_006502013	RefSeq	PREDICTED: Mus musculus bolA-like 1 (E. coli) (Bola1), transcript variant X2, mRNA.	chr3	-	96196588	96198489	GO:0008150	biological_process	GO:0005576 // GO:0005739	extracellular region // mitochondrion	GO:0003674	molecular_function	---	---	17408001	main
17206801	0.00311002	0.839291	0.566577	down	6.89678	7.08281	6.86402	7.81119	7.77499	7.72489	---	---	---	---	---	---	0	0	---	---	---	---	---	---	---	---	17206801	normgene->intron
17326147	0.00313957	0.839291	1.0689	up	7.46493	7.44039	7.43644	7.37128	7.34978	7.33221	Ift57	NM_028680	RefSeq	Mus musculus intraflagellar transport 57 (Ift57), mRNA.	chr16	+	49699233	49765126	GO:0001843 // GO:0001947 // GO:0006351 // GO:0006355 // GO:0006915 // GO:0006919 // GO:0007224 // GO:0042073 // GO:0042981 // GO:0050680 // GO:0060271 // GO:0060972 // GO:0006915 // GO:0006915 // GO:0006919 // GO:0006919 // GO:0042981 // GO:0042981	neural tube closure // heart looping // transcription, DNA-templated // regulation of transcription, DNA-templated // apoptotic process // activation of cysteine-type endopeptidase activity involved in apoptotic process // smoothened signaling pathway // intraciliary transport // regulation of apoptotic process // negative regulation of epithelial cell proliferation // cilium morphogenesis // lef…	GO:0005622 // GO:0005623 // GO:0005737 // GO:0005794 // GO:0005813 // GO:0005856 // GO:0005929 // GO:0005929 // GO:0030992 // GO:0032391 // GO:0036064 // GO:0036064 // GO:0042995 // GO:0044292 // GO:0072372 // GO:0005794 // GO:0005929 // GO:0036064	intracellular // cell // cytoplasm // Golgi apparatus // centrosome // cytoskeleton // cilium // cilium // intraciliary transport particle B // photoreceptor connecting cilium // ciliary basal body // ciliary basal body // cell projection // dendrite terminus // primary cilium // Golgi apparatus // cilium // ciliary basal body	GO:0003677 // GO:0005515	DNA binding // protein binding	---	---	17326147	main
17447310	0.00314292	0.839291	1.1898	up	8.34398	8.27882	8.37932	8.04099	8.08564	8.12394	Lrpap1	NM_013587	RefSeq	Mus musculus low density lipoprotein receptor-related protein associated protein 1 (Lrpap1), mRNA.	chr5	-	35091490	35105766	GO:0010916 // GO:0032091 // GO:1900116 // GO:1900222 // GO:2000272 // GO:0010916 // GO:0032091 // GO:1900116 // GO:1900222	negative regulation of very-low-density lipoprotein particle clearance // negative regulation of protein binding // extracellular negative regulation of signal transduction // negative regulation of beta-amyloid clearance // negative regulation of receptor activity // negative regulation of very-low-density lipoprotein particle clearance // negative regulation of protein binding // extracellular …	GO:0005576 // GO:0005737 // GO:0005783 // GO:0005886 // GO:0031982 // GO:0048237 // GO:0005576 // GO:0005783 // GO:0005886 // GO:0005886 // GO:0009986 // GO:0031982 // GO:0048237	extracellular region // cytoplasm // endoplasmic reticulum // plasma membrane // vesicle // rough endoplasmic reticulum lumen // extracellular region // endoplasmic reticulum // plasma membrane // plasma membrane // cell surface // vesicle // rough endoplasmic reticulum lumen	GO:0008201 // GO:0035473 // GO:0048019 // GO:0050750 // GO:0050750 // GO:0070326 // GO:0035473 // GO:0048019 // GO:0050750 // GO:0050750 // GO:0070326	heparin binding // lipase binding // receptor antagonist activity // low-density lipoprotein particle receptor binding // low-density lipoprotein particle receptor binding // very-low-density lipoprotein particle receptor binding // lipase binding // receptor antagonist activity // low-density lipoprotein particle receptor binding // low-density lipoprotein particle receptor binding // very-low-d…	---	---	17447310	main
17284628	0.00318365	0.839291	0.8548	down	1.9119	1.96997	1.9069	2.17144	2.10384	2.19191	Igh-VJ558	ENSMUST00000103539	ENSEMBL	ensembl_ig_gene:known chromosome:GRCm38:12:115623161:115623595:-1 gene:ENSMUSG00000094502 gene_biotype:IG_LV_gene transcript_biotype:IG_LV_gene	chr12	-	115623161	115623595	GO:0008150	biological_process	GO:0016021 // GO:0005575	integral component of membrane // cellular_component	GO:0005515 // GO:0003674	protein binding // molecular_function	---	---	17284628	main
17200875	0.00320973	0.839291	0.549214	down	7.20487	6.97721	7.13164	8.1341	7.97154	7.79064	---	---	---	---	---	---	0	0	---	---	---	---	---	---	---	---	17200875	normgene->intron
17442398	0.0033062	0.839291	1.10652	up	4.28577	4.25701	4.23791	4.10813	4.0874	4.14684	---	---	---	---	chr5	+	123766474	123767208	---	---	---	---	---	---	---	---	17442398	main
17207807	0.00334013	0.839291	0.330574	down	1.29145	1.37193	0.951357	2.96317	2.98903	2.41834	---	---	---	---	---	---	0	0	---	---	---	---	---	---	---	---	17207807	normgene->intron
17240020	0.0033885	0.839291	1.07371	up	12.5204	12.4856	12.5216	12.4172	12.392	12.4108	Rpl12	NM_009076	RefSeq	Mus musculus ribosomal protein L12 (Rpl12), mRNA.	chr10	-	29698372	29699379	GO:0006412	translation	GO:0005634 // GO:0005730 // GO:0005737 // GO:0022625 // GO:0070062 // GO:0005840 // GO:0030529	nucleus // nucleolus // cytoplasm // cytosolic large ribosomal subunit // extracellular vesicular exosome // ribosome // ribonucleoprotein complex	GO:0005515 // GO:0044822 // GO:0003723 // GO:0003735	protein binding // poly(A) RNA binding // RNA binding // structural constituent of ribosome	GenMAPP // GenMAPP	Ribosomal_Proteins // mRNA_processing_binding_Reactome	17240020	main
17200915	0.00339452	0.839291	0.469199	down	4.60397	4.32468	4.64635	5.42375	5.5489	5.86222	---	---	---	---	---	---	0	0	---	---	---	---	---	---	---	---	17200915	normgene->intron
17355092	0.00342319	0.839291	0.883227	down	10.917	10.8584	10.8635	11.0603	11.0416	11.0751	Lman1	NM_001172062	RefSeq	Mus musculus lectin, mannose-binding, 1 (Lman1), transcript variant 2, mRNA.	chr18	-	65980739	66022580	GO:0006810 // GO:0006888 // GO:0007029 // GO:0007030 // GO:0010638 // GO:0015031 // GO:0016192 // GO:0007030 // GO:0010638	transport // ER to Golgi vesicle-mediated transport // endoplasmic reticulum organization // Golgi organization // positive regulation of organelle organization // protein transport // vesicle-mediated transport // Golgi organization // positive regulation of organelle organization	GO:0005622 // GO:0005623 // GO:0005783 // GO:0005793 // GO:0005793 // GO:0005794 // GO:0005794 // GO:0016020 // GO:0016021 // GO:0030017 // GO:0030134 // GO:0043231 // GO:0070062 // GO:0000139 // GO:0005783 // GO:0005789 // GO:0005793 // GO:0005793 // GO:0005794 // GO:0016021 // GO:0033116	intracellular // cell // endoplasmic reticulum // endoplasmic reticulum-Golgi intermediate compartment // endoplasmic reticulum-Golgi intermediate compartment // Golgi apparatus // Golgi apparatus // membrane // integral component of membrane // sarcomere // ER to Golgi transport vesicle // intracellular membrane-bounded organelle // extracellular vesicular exosome // Golgi membrane // endoplasmi…	GO:0042802 // GO:0046872	identical protein binding // metal ion binding	---	---	17355092	main
17496839	0.0034542	0.839291	1.12153	up	6.2696	6.27091	6.21181	6.085	6.10855	6.0628	Pycard	NM_023258	RefSeq	Mus musculus PYD and CARD domain containing (Pycard), mRNA.	chr7	-	127991373	127993867	GO:0001773 // GO:0002218 // GO:0002218 // GO:0002230 // GO:0002277 // GO:0002376 // GO:0002588 // GO:0002821 // GO:0006915 // GO:0006919 // GO:0006954 // GO:0010803 // GO:0030838 // GO:0031647 // GO:0032088 // GO:0032314 // GO:0032611 // GO:0032688 // GO:0032729 // GO:0032755 // GO:0032760 // GO:0033209 // GO:0042104 // GO:0042771 // GO:0042981 // GO:0043065 // GO:0043124 // GO:0043280 // GO:0043…	myeloid dendritic cell activation // activation of innate immune response // activation of innate immune response // positive regulation of defense response to virus by host // myeloid dendritic cell activation involved in immune response // immune system process // positive regulation of antigen processing and presentation of peptide antigen via MHC class II // positive regulation of adaptive im…	GO:0005576 // GO:0005622 // GO:0005634 // GO:0005634 // GO:0005730 // GO:0005737 // GO:0005739 // GO:0005783 // GO:0005829 // GO:0008385 // GO:0043025 // GO:0043234 // GO:0072558 // GO:0072559 // GO:0097169 // GO:0005634 // GO:0005737 // GO:0005737 // GO:0005737 // GO:0005739 // GO:0005829 // GO:0043025 // GO:0043234 // GO:0072558 // GO:0072559 // GO:0072559 // GO:0097169 // GO:0097169	extracellular region // intracellular // nucleus // nucleus // nucleolus // cytoplasm // mitochondrion // endoplasmic reticulum // cytosol // IkappaB kinase complex // neuronal cell body // protein complex // NLRP1 inflammasome complex // NLRP3 inflammasome complex // AIM2 inflammasome complex // nucleus // cytoplasm // cytoplasm // cytoplasm // mitochondrion // cytosol // neuronal cell body // p…	GO:0002020 // GO:0005515 // GO:0016505 // GO:0032090 // GO:0042803 // GO:0044325 // GO:0002020 // GO:0016505 // GO:0032090 // GO:0032090 // GO:0042803 // GO:0042803 // GO:0044325	protease binding // protein binding // peptidase activator activity involved in apoptotic process // Pyrin domain binding // protein homodimerization activity // ion channel binding // protease binding // peptidase activator activity involved in apoptotic process // Pyrin domain binding // Pyrin domain binding // protein homodimerization activity // protein homodimerization activity // ion channe…	---	---	17496839	main
17497017	0.00347251	0.839291	1.20463	up	4.84148	4.78929	4.72962	4.54988	4.54145	4.4639	Cuzd1	NM_008411	RefSeq	Mus musculus CUB and zona pellucida-like domains 1 (Cuzd1), mRNA.	chr7	-	131308554	131322292	GO:0007049 // GO:0007155 // GO:0007565 // GO:0009755 // GO:0032023 // GO:0051301	cell cycle // cell adhesion // female pregnancy // hormone-mediated signaling pathway // trypsinogen activation // cell division	GO:0016020 // GO:0016021 // GO:0016021 // GO:0031410 // GO:0042588 // GO:0042589 // GO:0016021 // GO:0030658	membrane // integral component of membrane // integral component of membrane // cytoplasmic vesicle // zymogen granule // zymogen granule membrane // integral component of membrane // transport vesicle membrane	---	---	---	---	17497017	main
17202633	0.00348982	0.839291	0.444543	down	4.56107	4.6184	4.61355	5.70331	5.92483	5.66019	---	---	---	---	---	---	0	0	---	---	---	---	---	---	---	---	17202633	normgene->intron
17207437	0.00363658	0.839291	0.476165	down	5.14502	5.50757	5.31427	6.48888	6.33812	6.36968	---	---	---	---	---	---	0	0	---	---	---	---	---	---	---	---	17207437	normgene->intron
17398825	0.00374733	0.839291	1.23661	up	4.6123	4.67928	4.7332	4.40332	4.37121	4.33275	Insrr	NM_011832	RefSeq	Mus musculus insulin receptor-related receptor (Insrr), mRNA.	chr3	+	87796951	87816101	GO:0006468 // GO:0007165 // GO:0007169 // GO:0016310 // GO:0018108 // GO:0030238 // GO:0031532 // GO:0046777 // GO:0046777 // GO:0071469 // GO:0071469 // GO:0018108 // GO:0018108 // GO:0031532 // GO:0031532 // GO:0046777 // GO:0071469	protein phosphorylation // signal transduction // transmembrane receptor protein tyrosine kinase signaling pathway // phosphorylation // peptidyl-tyrosine phosphorylation // male sex determination // actin cytoskeleton reorganization // protein autophosphorylation // protein autophosphorylation // cellular response to alkalinity // cellular response to alkalinity // peptidyl-tyrosine phosphorylat…	GO:0005887 // GO:0016020 // GO:0016021 // GO:0043235 // GO:0043235	integral component of plasma membrane // membrane // integral component of membrane // receptor complex // receptor complex	GO:0000166 // GO:0004672 // GO:0004713 // GO:0004714 // GO:0005524 // GO:0016301 // GO:0016740 // GO:0016772 // GO:0043548 // GO:0043560 // GO:0004714 // GO:0004714	nucleotide binding // protein kinase activity // protein tyrosine kinase activity // transmembrane receptor protein tyrosine kinase activity // ATP binding // kinase activity // transferase activity // transferase activity, transferring phosphorus-containing groups // phosphatidylinositol 3-kinase binding // insulin receptor substrate binding // transmembrane receptor protein tyrosine kinase acti…	---	---	17398825	main
17203429	0.00397841	0.839291	0.419569	down	2.55906	2.67225	2.33746	3.90411	3.93247	3.4653	---	---	---	---	---	---	0	0	---	---	---	---	---	---	---	---	17203429	normgene->intron
17548213	0.00398578	0.839291	0.802199	down	10.481	10.4045	10.3788	10.8144	10.7236	10.6788	Wdr83os	NM_001001493	RefSeq	Mus musculus WD repeat domain 83 opposite strand (Wdr83os), mRNA.	chr2	-	91523573	91523884	GO:0008150	biological_process	GO:0016020 // GO:0016021 // GO:0005575	membrane // integral component of membrane // cellular_component	GO:0003674	molecular_function	---	---	17548213	main
17220644	0.0039919	0.839291	1.19755	up	4.50205	4.42513	4.52716	4.20959	4.28442	4.18001	Ush2a	NM_021408	RefSeq	Mus musculus Usher syndrome 2A (autosomal recessive, mild) (Ush2a), mRNA.	chr1	+	188262838	188965041	GO:0007601 // GO:0007605 // GO:0045494 // GO:0045494 // GO:0048496 // GO:0050896 // GO:0050953 // GO:0060113 // GO:0007605 // GO:0035315 // GO:0045494 // GO:0048496 // GO:0050953	visual perception // sensory perception of sound // photoreceptor cell maintenance // photoreceptor cell maintenance // maintenance of organ identity // response to stimulus // sensory perception of light stimulus // inner ear receptor cell differentiation // sensory perception of sound // hair cell differentiation // photoreceptor cell maintenance // maintenance of organ identity // sensory perc…	GO:0001917 // GO:0002141 // GO:0002142 // GO:0005576 // GO:0005604 // GO:0005604 // GO:0005737 // GO:0005886 // GO:0016020 // GO:0016021 // GO:0016324 // GO:0032391 // GO:0032420 // GO:0032421 // GO:0042995 // GO:0043025 // GO:0043195 // GO:0045202 // GO:0060171 // GO:0005604 // GO:0005737 // GO:0060171	photoreceptor inner segment // stereocilia ankle link // stereocilia ankle link complex // extracellular region // basement membrane // basement membrane // cytoplasm // plasma membrane // membrane // integral component of membrane // apical plasma membrane // photoreceptor connecting cilium // stereocilium // stereocilium bundle // cell projection // neuronal cell body // terminal bouton // syna…	GO:0005515 // GO:0005518 // GO:0005518 // GO:0017022 // GO:0005518	protein binding // collagen binding // collagen binding // myosin binding // collagen binding	---	---	17220644	main
17288016	0.00401284	0.839291	0.674516	down	4.69788	4.60726	4.6935	5.1328	5.22241	5.34182	---	---	---	---	chr13	+	61602086	61644609	---	---	---	---	---	---	---	---	17288016	main
17210519	0.00404347	0.839291	0.409473	down	3.3855	3.15125	3.55049	4.32328	4.82823	4.77641	---	---	---	---	---	---	0	0	---	---	---	---	---	---	---	---	17210519	normgene->intron
17431266	0.00408061	0.839291	1.3226	up	5.54201	5.66256	5.67391	5.21334	5.19617	5.26169	Grrp1	NM_001099296	RefSeq	Mus musculus glycine/arginine rich protein 1 (Grrp1), mRNA.	chr4	-	134251110	134254106	GO:0008150	biological_process	GO:0005575	cellular_component	GO:0003674	molecular_function	---	---	17431266	main
17432718	0.00408169	0.839291	0.760297	down	1.79621	1.89144	1.73551	2.18374	2.29497	2.1299	Gm13165	ENSMUST00000152923	ENSEMBL	havana:known chromosome:GRCm38:4:146167522:146205357:-1 gene:ENSMUSG00000086654 gene_biotype:antisense transcript_biotype:antisense	chr4	-	146167522	146205732	---	---	---	---	---	---	---	---	17432718	main
17446902	0.00414569	0.839291	1.17918	up	7.47046	7.53269	7.45712	7.26438	7.23185	7.25162	Zfp513	NM_001177901	RefSeq	Mus musculus zinc finger protein 513 (Zfp513), transcript variant 2, mRNA.	chr5	-	31198981	31202303	GO:0006351 // GO:0006355 // GO:0060041 // GO:0060041 // GO:0060041	transcription, DNA-templated // regulation of transcription, DNA-templated // retina development in camera-type eye // retina development in camera-type eye // retina development in camera-type eye	GO:0005634 // GO:0005634 // GO:0005634	nucleus // nucleus // nucleus	GO:0003676 // GO:0003677 // GO:0044212 // GO:0044212 // GO:0046872 // GO:0003677	nucleic acid binding // DNA binding // transcription regulatory region DNA binding // transcription regulatory region DNA binding // metal ion binding // DNA binding	---	---	17446902	main
17202465	0.00418169	0.839291	0.559284	down	5.96092	5.65409	5.69171	6.76338	6.64585	6.41023	---	---	---	---	---	---	0	0	---	---	---	---	---	---	---	---	17202465	normgene->intron
17247623	0.00420795	0.839291	1.37248	up	4.28165	4.36421	4.20464	3.80757	3.93489	3.73498	Gm12051	ENSMUST00000147771	ENSEMBL	havana:known chromosome:GRCm38:11:22483608:22491363:1 gene:ENSMUSG00000085021 gene_biotype:lincRNA transcript_biotype:lincRNA	chr11	+	22483608	22491363	---	---	---	---	---	---	---	---	17247623	main
17204095	0.00422432	0.839291	0.378876	down	5.12169	4.59037	4.79541	6.23184	6.38827	6.12614	---	---	---	---	---	---	0	0	---	---	---	---	---	---	---	---	17204095	normgene->intron
17391450	0.00430877	0.839291	0.467479	down	6.94818	7.03874	6.74349	8.26437	7.81901	7.91479	---	---	---	---	---	---	0	0	---	---	---	---	---	---	---	---	17391450	normgene->exon
17486549	0.00431086	0.839291	0.698611	down	5.53547	5.70163	5.56064	6.08203	6.11782	6.15491	Vmn2r55	NM_001104645	RefSeq	Mus musculus vomeronasal 2, receptor 55 (Vmn2r55), mRNA.	chr7	-	12651706	12684991	GO:0007165 // GO:0007186 // GO:0008150	signal transduction // G-protein coupled receptor signaling pathway // biological_process	GO:0016020 // GO:0016021 // GO:0005575 // GO:0005886	membrane // integral component of membrane // cellular_component // plasma membrane	GO:0004871 // GO:0004930 // GO:0003674	signal transducer activity // G-protein coupled receptor activity // molecular_function	---	---	17486549	main
17393557	0.0043513	0.839291	1.22764	up	5.23777	5.18975	5.1223	4.8678	4.83395	4.95977	4930405A21Rik	NR_040505	RefSeq	Mus musculus RIKEN cDNA 4930405A21 gene (4930405A21Rik), long non-coding RNA.	chr2	-	156714539	156720909	---	---	---	---	---	---	---	---	17393557	main
17451691	0.00436858	0.839291	1.09028	up	10.2959	10.3028	10.3457	10.1746	10.209	10.1871	Rnf10	NM_016698	RefSeq	Mus musculus ring finger protein 10 (Rnf10), mRNA.	chr5	-	115241412	115272898	GO:0006351 // GO:0006355 // GO:0010626 // GO:0031643 // GO:0045893 // GO:0045944 // GO:0051865 // GO:0010626 // GO:0010626 // GO:0031643 // GO:0031643 // GO:0045893 // GO:0045944 // GO:0045944	transcription, DNA-templated // regulation of transcription, DNA-templated // negative regulation of Schwann cell proliferation // positive regulation of myelination // positive regulation of transcription, DNA-templated // positive regulation of transcription from RNA polymerase II promoter // protein autoubiquitination // negative regulation of Schwann cell proliferation // negative regulation …	GO:0005634 // GO:0005737 // GO:0005634 // GO:0005634 // GO:0005737	nucleus // cytoplasm // nucleus // nucleus // cytoplasm	GO:0003677 // GO:0004842 // GO:0008270 // GO:0044212 // GO:0046872 // GO:0044212 // GO:0044212	DNA binding // ubiquitin-protein transferase activity // zinc ion binding // transcription regulatory region DNA binding // metal ion binding // transcription regulatory region DNA binding // transcription regulatory region DNA binding	---	---	17451691	main
17474574	0.00437649	0.839291	0.907078	down	7.13572	7.16693	7.10936	7.24423	7.28679	7.30304	Ppp1r13l	NM_001010836	RefSeq	Mus musculus protein phosphatase 1, regulatory (inhibitor) subunit 13 like (Ppp1r13l), mRNA.	chr7	+	19359749	19378533	GO:0000122 // GO:0003215 // GO:0003229 // GO:0006351 // GO:0006355 // GO:0006915 // GO:0009791 // GO:0031076 // GO:0035264 // GO:0042633 // GO:0048871 // GO:0060048	negative regulation of transcription from RNA polymerase II promoter // cardiac right ventricle morphogenesis // ventricular cardiac muscle tissue development // transcription, DNA-templated // regulation of transcription, DNA-templated // apoptotic process // post-embryonic development // embryonic camera-type eye development // multicellular organism growth // hair cycle // multicellular organi…	GO:0005634 // GO:0005737 // GO:0030054 // GO:0005737	nucleus // cytoplasm // cell junction // cytoplasm	GO:0005515 // GO:0042802 // GO:0008134 // GO:0042802	protein binding // identical protein binding // transcription factor binding // identical protein binding	---	---	17474574	main
17206355	0.00439985	0.839291	0.387965	down	1.42723	1.71511	1.77244	3.31148	2.9243	2.74013	---	---	---	---	---	---	0	0	---	---	---	---	---	---	---	---	17206355	normgene->intron
17492268	0.00442647	0.839291	1.27837	up	4.71332	4.68085	4.77526	4.45524	4.31307	4.33572	E430016F16Rik	NR_015542	RefSeq	Mus musculus RIKEN cDNA E430016F16 gene (E430016F16Rik), long non-coding RNA.	chr7	-	78581066	78718220	---	---	---	---	---	---	---	---	17492268	main
17467298	0.00447675	0.839291	1.46726	up	5.46133	5.55789	5.6297	5.1076	5.01273	4.86373	Vmn1r34	NM_001166719	RefSeq	Mus musculus vomeronasal 1 receptor 34 (Vmn1r34), mRNA.	chr6	-	66636823	66637752	GO:0007186 // GO:0008150	G-protein coupled receptor signaling pathway // biological_process	GO:0005575 // GO:0016021	cellular_component // integral component of membrane	GO:0003674 // GO:0016503	molecular_function // pheromone receptor activity	---	---	17467298	main
17202715	0.00452311	0.839291	0.498795	down	4.45285	4.48843	4.1493	5.24582	5.62215	5.2205	---	---	---	---	---	---	0	0	---	---	---	---	---	---	---	---	17202715	normgene->intron
17203031	0.00462154	0.839291	0.336254	down	2.35063	2.52438	2.76872	3.74037	4.40848	4.16547	---	---	---	---	---	---	0	0	---	---	---	---	---	---	---	---	17203031	normgene->intron
17221792	0.00464815	0.839291	0.80493	down	8.08766	8.06135	8.0212	8.32635	8.44201	8.33901	Fam135a	NM_026604	RefSeq	Mus musculus family with sequence similarity 135, member A (Fam135a), mRNA.	chr1	-	24010758	24100341	GO:0008150	biological_process	GO:0005575	cellular_component	GO:0003674	molecular_function	---	---	17221792	main
17303730	0.00465791	0.839291	1.28153	up	4.19606	4.20127	4.30014	3.96193	3.85765	3.80212	Gm24912	ENSMUST00000157291	ENSEMBL	ncrna:known chromosome:GRCm38:14:20199996:20200112:-1 gene:ENSMUSG00000087916 gene_biotype:snoRNA transcript_biotype:snoRNA	chr14	-	20199996	20200112	---	---	---	---	---	---	---	---	17303730	main
17550657	0.00474297	0.839291	1.05794	up	3.73507	3.7539	3.72594	3.64895	3.67828	3.64382	---	---	---	---	---	---	0	0	---	---	---	---	---	---	---	---	17550657	control->bgp->antigenomic
17428864	0.00475107	0.839291	0.440673	down	5.32134	5.7138	5.79832	6.50224	6.98091	6.89664	---	---	---	---	---	---	0	0	---	---	---	---	---	---	---	---	17428864	normgene->exon
17264087	0.00476343	0.839291	1.43732	up	3.33573	3.54336	3.51787	3.02812	2.98415	2.81462	4921522H14Rik	ENSMUST00000138105	ENSEMBL	havana:known chromosome:GRCm38:11:62757178:62760558:-1 gene:ENSMUSG00000085045 gene_biotype:antisense transcript_biotype:antisense	chr11	-	62757178	62760558	---	---	---	---	---	---	---	---	17264087	main
17454049	0.0047694	0.839291	1.13418	up	8.02848	8.0549	8.09947	7.87167	7.89971	7.8672	Gnb2	NM_010312	RefSeq	Mus musculus guanine nucleotide binding protein (G protein), beta 2 (Gnb2), mRNA.	chr5	-	137528127	137533510	GO:0006184 // GO:0007165 // GO:0007186 // GO:0006184	GTP catabolic process // signal transduction // G-protein coupled receptor signaling pathway // GTP catabolic process	GO:0005737 // GO:0005765 // GO:0005834 // GO:0043234 // GO:0044297 // GO:0048471 // GO:0070062 // GO:0005765 // GO:0005834 // GO:0043234 // GO:0044297 // GO:0048471 // GO:0048471	cytoplasm // lysosomal membrane // heterotrimeric G-protein complex // protein complex // cell body // perinuclear region of cytoplasm // extracellular vesicular exosome // lysosomal membrane // heterotrimeric G-protein complex // protein complex // cell body // perinuclear region of cytoplasm // perinuclear region of cytoplasm	GO:0003924 // GO:0004871 // GO:0005246 // GO:0005515 // GO:0032403 // GO:0051020 // GO:0003924 // GO:0005246 // GO:0032403 // GO:0051020	GTPase activity // signal transducer activity // calcium channel regulator activity // protein binding // protein complex binding // GTPase binding // GTPase activity // calcium channel regulator activity // protein complex binding // GTPase binding	GenMAPP // GenMAPP // GenMAPP	G_Protein_Signaling // Calcium_regulation_in_cardiac_cells // Smooth_muscle_contraction	17454049	main
17532257	0.00479103	0.839291	0.706932	down	6.14305	6.33604	6.16372	6.60623	6.71087	6.82625	Csrnp1	NM_153287	RefSeq	Mus musculus cysteine-serine-rich nuclear protein 1 (Csrnp1), mRNA.	chr9	-	119971166	119984658	GO:0006351 // GO:0006355 // GO:0006366 // GO:0006915 // GO:0009791 // GO:0045944 // GO:0048008 // GO:0048705 // GO:0060021 // GO:0060325 // GO:0006355	transcription, DNA-templated // regulation of transcription, DNA-templated // transcription from RNA polymerase II promoter // apoptotic process // post-embryonic development // positive regulation of transcription from RNA polymerase II promoter // platelet-derived growth factor receptor signaling pathway // skeletal system morphogenesis // palate development // face morphogenesis // regulation …	GO:0005634 // GO:0005634	nucleus // nucleus	GO:0001228 // GO:0003677 // GO:0003700 // GO:0043565	RNA polymerase II transcription regulatory region sequence-specific DNA binding transcription factor activity involved in positive regulation of transcription // DNA binding // sequence-specific DNA binding transcription factor activity // sequence-specific DNA binding	---	---	17532257	main
17469879	0.00485627	0.839291	0.891474	down	4.28705	4.33617	4.30826	4.43543	4.48414	4.50859	Timp4	NM_080639	RefSeq	Mus musculus tissue inhibitor of metalloproteinase 4 (Timp4), mRNA.	chr6	-	115245616	115251849	GO:0010466 // GO:0007417 // GO:0009725 // GO:0010951 // GO:0032496 // GO:0034097 // GO:0042493 // GO:0042698 // GO:0043434	negative regulation of peptidase activity // central nervous system development // response to hormone // negative regulation of endopeptidase activity // response to lipopolysaccharide // response to cytokine // response to drug // ovulation cycle // response to peptide hormone	GO:0005576 // GO:0005615 // GO:0030017 // GO:0005615 // GO:0030017	extracellular region // extracellular space // sarcomere // extracellular space // sarcomere	GO:0004857 // GO:0008191 // GO:0030414 // GO:0046872	enzyme inhibitor activity // metalloendopeptidase inhibitor activity // peptidase inhibitor activity // metal ion binding	GenMAPP	Matrix_Metalloproteinases	17469879	main
17404896	0.0049031	0.839291	1.33878	up	6.59175	6.49437	6.41028	6.0455	6.14034	6.05154	Cetn4	NM_145825	RefSeq	Mus musculus centrin 4 (Cetn4), mRNA.	chr3	-	37307749	37312708	GO:0006200 // GO:0008150	ATP catabolic process // biological_process	GO:0005737 // GO:0005814 // GO:0005856 // GO:0036064 // GO:0005814	cytoplasm // centriole // cytoskeleton // ciliary basal body // centriole	GO:0003676 // GO:0005509 // GO:0005524 // GO:0008026 // GO:0031683 // GO:0032795 // GO:0005509	nucleic acid binding // calcium ion binding // ATP binding // ATP-dependent helicase activity // G-protein beta/gamma-subunit complex binding // heterotrimeric G-protein binding // calcium ion binding	---	---	17404896	main
17372030	0.00490426	0.839291	1.19997	up	4.68545	4.65953	4.62217	4.42097	4.42828	4.32741	4930445N08Rik	ENSMUST00000156925	ENSEMBL	havana:known chromosome:GRCm38:2:74579076:74584544:1 gene:ENSMUSG00000087205 gene_biotype:antisense transcript_biotype:antisense	chr2	+	74579076	74584544	---	---	---	---	---	---	---	---	17372030	main
17525391	0.00491741	0.839291	1.34926	up	10.9594	11.1529	11.0957	10.5569	10.6576	10.7001	Gm5614	ENSMUST00000091097	ENSEMBL	ensembl_havana_transcript:known chromosome:GRCm38:9:35281518:35281835:-1 gene:ENSMUSG00000066771 gene_biotype:pseudogene transcript_biotype:processed_pseudogene	chr9	-	35281518	35281835	---	---	---	---	---	---	---	---	17525391	main
17271700	0.00495613	0.839291	1.15072	up	5.45972	5.39081	5.44241	5.21011	5.19303	5.28154	Btbd17	ENSMUST00000141386	ENSEMBL	havana:known chromosome:GRCm38:11:114792432:114795873:-1 gene:ENSMUSG00000000202 gene_biotype:protein_coding transcript_biotype:processed_transcript	chr11	-	114790669	114795945	GO:0008150	biological_process	GO:0005576 // GO:0005575	extracellular region // cellular_component	GO:0003674	molecular_function	---	---	17271700	main
17336634	0.00499275	0.839291	1.41037	up	7.01689	7.1034	7.18984	6.49177	6.60374	6.72238	Gm20463	ENSMUST00000174756	ENSEMBL	havana:known chromosome:GRCm38:17:34601151:34601576:1 gene:ENSMUSG00000092395 gene_biotype:antisense transcript_biotype:antisense	chr17	+	34601151	34601576	---	---	---	---	---	---	---	---	17336634	main
17229851	0.00502827	0.839291	1.25599	up	4.86169	5.01145	4.91055	4.66934	4.55784	4.57153	Casq1	NM_009813	RefSeq	Mus musculus calsequestrin 1 (Casq1), mRNA.	chr1	-	172209894	172219895	GO:0006937 // GO:0007029 // GO:0009408 // GO:0010880 // GO:0010880 // GO:0014809 // GO:0051282 // GO:0007519 // GO:0010033 // GO:0014894 // GO:0051282	regulation of muscle contraction // endoplasmic reticulum organization // response to heat // regulation of release of sequestered calcium ion into cytosol by sarcoplasmic reticulum // regulation of release of sequestered calcium ion into cytosol by sarcoplasmic reticulum // regulation of skeletal muscle contraction by regulation of release of sequestered calcium ion // regulation of sequestering…	GO:0005622 // GO:0005737 // GO:0005739 // GO:0005739 // GO:0005794 // GO:0014802 // GO:0014804 // GO:0016529 // GO:0016529 // GO:0016529 // GO:0030016 // GO:0030315 // GO:0031674 // GO:0033018 // GO:0042383 // GO:0043231 // GO:0005737 // GO:0005794 // GO:0014802 // GO:0014804 // GO:0016529 // GO:0030016 // GO:0030315 // GO:0031674 // GO:0033018 // GO:0042383 // GO:0043231	intracellular // cytoplasm // mitochondrion // mitochondrion // Golgi apparatus // terminal cisterna // terminal cisterna lumen // sarcoplasmic reticulum // sarcoplasmic reticulum // sarcoplasmic reticulum // myofibril // T-tubule // I band // sarcoplasmic reticulum lumen // sarcolemma // intracellular membrane-bounded organelle // cytoplasm // Golgi apparatus // terminal cisterna // terminal cis…	GO:0005509 // GO:0005509	calcium ion binding // calcium ion binding	GenMAPP	Calcium_regulation_in_cardiac_cells	17229851	main
17203081	0.00508469	0.839291	0.720646	down	6.42631	6.44856	6.26104	6.81284	6.96998	6.77043	---	---	---	---	---	---	0	0	---	---	---	---	---	---	---	---	17203081	normgene->intron
17288915	0.00516424	0.839291	1.17848	up	3.79031	3.88869	3.87828	3.64271	3.64606	3.55803	Gm24295	ENSMUST00000158298	ENSEMBL	ncrna:known chromosome:GRCm38:13:82050751:82050881:1 gene:ENSMUSG00000088923 gene_biotype:snoRNA transcript_biotype:snoRNA	chr13	+	82050751	82050881	---	---	---	---	---	---	---	---	17288915	main
17426230	0.00516539	0.839291	1.47111	up	5.82412	6.05857	6.03821	5.52818	5.41243	5.31301	Gm11209	ENSMUST00000130206	ENSEMBL	havana:known chromosome:GRCm38:4:62627677:62633712:-1 gene:ENSMUSG00000085177 gene_biotype:antisense transcript_biotype:antisense	chr4	-	62627677	62633712	---	---	---	---	---	---	---	---	17426230	main
17371281	0.0052439	0.839291	1.33803	up	4.96902	5.11383	4.99911	4.60051	4.51016	4.7082	Gm13629	NR_033495	RefSeq	Mus musculus predicted gene 13629 (Gm13629), long non-coding RNA.	chr2	+	66440880	66547472	---	---	---	---	---	---	---	---	17371281	main
17200099	0.0052611	0.839291	0.793684	down	6.70342	6.83859	6.70118	7.15352	7.04932	7.04206	---	---	---	---	---	---	0	0	---	---	---	---	---	---	---	---	17200099	normgene->intron
17204699	0.00527899	0.839291	0.528957	down	8.04257	7.82539	8.0997	9.14074	8.83126	8.73443	---	---	---	---	---	---	0	0	---	---	---	---	---	---	---	---	17204699	normgene->intron
17220904	0.00530083	0.839291	1.34636	up	7.82416	7.78207	7.97313	7.41739	7.35325	7.52344	Gm15867	XR_399286	RefSeq	PREDICTED: Mus musculus predicted gene 15867 (Gm15867), misc_RNA.	chr1	+	192854928	192856487	---	---	---	---	---	---	---	---	17220904	main
17547859	0.00539552	0.839291	0.793342	down	10.4971	10.4211	10.3459	10.8169	10.7756	10.6739	Wdr83os	NM_001001493	RefSeq	Mus musculus WD repeat domain 83 opposite strand (Wdr83os), mRNA.	chr15	+	12181147	12181467	GO:0008150	biological_process	GO:0016020 // GO:0016021 // GO:0005575	membrane // integral component of membrane // cellular_component	GO:0003674	molecular_function	---	---	17547859	main
17200951	0.00539792	0.839291	0.409067	down	5.37005	4.75455	5.03963	6.55754	6.42115	6.07907	---	---	---	---	---	---	0	0	---	---	---	---	---	---	---	---	17200951	normgene->intron
17331135	0.0054455	0.839291	0.930509	down	5.0454	5.05166	5.00761	5.12194	5.14494	5.14975	Tmem30c	NM_027651	RefSeq	Mus musculus transmembrane protein 30C (Tmem30c), mRNA.	chr16	-	57266139	57292865	GO:0008150	biological_process	GO:0016020 // GO:0016021 // GO:0005575	membrane // integral component of membrane // cellular_component	GO:0003674	molecular_function	---	---	17331135	main
17305719	0.00545567	0.839291	1.10309	up	8.94208	8.94712	8.8892	8.76329	8.78983	8.80109	Cnih1	NM_009919	RefSeq	Mus musculus cornichon homolog 1 (Drosophila) (Cnih1), mRNA.	chr14	-	46775567	46788411	GO:0006810 // GO:0016192 // GO:0035556 // GO:0008150	transport // vesicle-mediated transport // intracellular signal transduction // biological_process	GO:0005783 // GO:0005794 // GO:0016020 // GO:0016021 // GO:0000139 // GO:0005575 // GO:0005789	endoplasmic reticulum // Golgi apparatus // membrane // integral component of membrane // Golgi membrane // cellular_component // endoplasmic reticulum membrane	GO:0003674	molecular_function	---	---	17305719	main
17476879	0.0055198	0.839291	1.56562	up	5.3048	5.60889	5.42047	4.78923	4.91804	4.69435	Gm25671	ENSMUST00000178612	ENSEMBL	ncrna:known chromosome:GRCm38:7:38928775:38928879:1 gene:ENSMUSG00000095053 gene_biotype:snRNA transcript_biotype:snRNA	chr7	+	39283976	39284080	---	---	---	---	---	---	---	---	17476879	main
17458037	0.0055308	0.839291	1.23954	up	4.2509	4.16072	4.16072	3.87245	3.90028	3.87189	9430018G01Rik	NR_045988	RefSeq	Mus musculus RIKEN cDNA 9430018G01 gene (9430018G01Rik), long non-coding RNA.	chr6	+	43442429	43474318	---	---	---	---	---	---	---	---	17458037	main
17301689	0.00556016	0.839291	1.17445	up	4.38601	4.38488	4.3024	4.13274	4.1005	4.14532	4930480K23Rik	XR_383550	RefSeq	PREDICTED: Mus musculus RIKEN cDNA 4930480K23 gene (4930480K23Rik), transcript variant X1, ncRNA.	chr14	+	69732784	69767113	---	---	---	---	---	---	---	---	17301689	main
17209927	0.00557382	0.839291	0.49653	down	6.20718	6.06926	5.75748	7.18497	6.96526	6.93686	---	---	---	---	---	---	0	0	---	---	---	---	---	---	---	---	17209927	normgene->intron
17519898	0.00559663	0.839291	1.29731	up	6.86179	6.81472	6.69863	6.38544	6.3501	6.51276	Sh3bgrl2	AK032092	GenBank HTC	Mus musculus adult male medulla oblongata cDNA, RIKEN full-length enriched library, clone:6330583A05 product:SH3BGRL2-like protein, full insert sequence.	chr9	+	83548327	83638801	GO:0008150	biological_process	GO:0005634 // GO:0005634	nucleus // nucleus	GO:0017124 // GO:0003674	SH3 domain binding // molecular_function	---	---	17519898	main
17392621	0.0056702	0.839291	1.18958	up	5.70667	5.79378	5.81929	5.5627	5.48428	5.52273	Gm10750	ENSMUST00000099266	ENSEMBL	ensembl:known chromosome:GRCm38:2:149015732:149017237:-1 gene:ENSMUSG00000074739 gene_biotype:protein_coding transcript_biotype:protein_coding	chr2	-	149015732	149017237	GO:0008150	biological_process	GO:0005575	cellular_component	GO:0003674	molecular_function	---	---	17392621	main
17234289	0.00579719	0.839291	1.22042	up	7.80688	7.89614	7.82025	7.48209	7.55713	7.62021	Bcr	NM_001081412	RefSeq	Mus musculus breakpoint cluster region (Bcr), mRNA.	chr10	+	75060896	75184923	GO:0006468 // GO:0007165 // GO:0007420 // GO:0016310 // GO:0030036 // GO:0030336 // GO:0032496 // GO:0032855 // GO:0035023 // GO:0035556 // GO:0042472 // GO:0043314 // GO:0043547 // GO:0046777 // GO:0048008 // GO:0050728 // GO:0050766 // GO:0050885 // GO:0051726 // GO:0032321 // GO:0043547 // GO:0043547 // GO:0046777 // GO:0048008	protein phosphorylation // signal transduction // brain development // phosphorylation // actin cytoskeleton organization // negative regulation of cell migration // response to lipopolysaccharide // positive regulation of Rac GTPase activity // regulation of Rho protein signal transduction // intracellular signal transduction // inner ear morphogenesis // negative regulation of neutrophil degran…	GO:0005622 // GO:0005737 // GO:0005829 // GO:0005886 // GO:0043234 // GO:0070062 // GO:0005737 // GO:0043234	intracellular // cytoplasm // cytosol // plasma membrane // protein complex // extracellular vesicular exosome // cytoplasm // protein complex	GO:0000166 // GO:0004674 // GO:0005085 // GO:0005089 // GO:0005096 // GO:0005096 // GO:0005515 // GO:0005524 // GO:0016301 // GO:0016740 // GO:0019899 // GO:0030675 // GO:0005096 // GO:0019899	nucleotide binding // protein serine/threonine kinase activity // guanyl-nucleotide exchange factor activity // Rho guanyl-nucleotide exchange factor activity // GTPase activator activity // GTPase activator activity // protein binding // ATP binding // kinase activity // transferase activity // enzyme binding // Rac GTPase activator activity // GTPase activator activity // enzyme binding	---	---	17234289	main
17206969	0.00590812	0.839291	0.439506	down	4.76962	5.29507	4.82095	6.2796	6.30763	5.87797	---	---	---	---	---	---	0	0	---	---	---	---	---	---	---	---	17206969	normgene->intron
17208061	0.00594261	0.839291	0.569271	down	4.32607	4.43363	4.06337	5.20357	5.18249	4.87768	---	---	---	---	---	---	0	0	---	---	---	---	---	---	---	---	17208061	normgene->intron
17535076	0.00600677	0.839291	1.42632	up	4.1864	4.14177	4.23094	3.55281	3.72285	3.74059	Zic3	NM_009575	RefSeq	Mus musculus zinc finger protein of the cerebellum 3 (Zic3), mRNA.	chrX	+	58022700	58041736	GO:0001947 // GO:0001947 // GO:0001947 // GO:0006351 // GO:0006355 // GO:0007275 // GO:0007368 // GO:0007368 // GO:0007368 // GO:0007389 // GO:0007399 // GO:0009952 // GO:0030154 // GO:0030324 // GO:0035469 // GO:0035545 // GO:0045893 // GO:0045944 // GO:0045944 // GO:0071907 // GO:0071910 // GO:0001947 // GO:0007368 // GO:0030324 // GO:0035469 // GO:0045944 // GO:0071907 // GO:0071910	heart looping // heart looping // heart looping // transcription, DNA-templated // regulation of transcription, DNA-templated // multicellular organismal development // determination of left/right symmetry // determination of left/right symmetry // determination of left/right symmetry // pattern specification process // nervous system development // anterior/posterior pattern specification // cel…	GO:0005634 // GO:0005737 // GO:0005634 // GO:0005737	nucleus // cytoplasm // nucleus // cytoplasm	GO:0003676 // GO:0003677 // GO:0003700 // GO:0003700 // GO:0005515 // GO:0043565 // GO:0046872 // GO:0003700 // GO:0043565 // GO:0043565	nucleic acid binding // DNA binding // sequence-specific DNA binding transcription factor activity // sequence-specific DNA binding transcription factor activity // protein binding // sequence-specific DNA binding // metal ion binding // sequence-specific DNA binding transcription factor activity // sequence-specific DNA binding // sequence-specific DNA binding	---	---	17535076	main
17505013	0.00602121	0.839291	0.830328	down	6.37469	6.27654	6.27273	6.55882	6.60956	6.5621	Dus2	NM_025518	RefSeq	Mus musculus dihydrouridine synthase 2 (Dus2), mRNA.	chr8	+	105991337	106053840	GO:0006469 // GO:0008033 // GO:0055114 // GO:0060548 // GO:0002943 // GO:0006469 // GO:0060548 // GO:0060548	negative regulation of protein kinase activity // tRNA processing // oxidation-reduction process // negative regulation of cell death // tRNA dihydrouridine synthesis // negative regulation of protein kinase activity // negative regulation of cell death // negative regulation of cell death	GO:0005737 // GO:0005739 // GO:0005783 // GO:0005737	cytoplasm // mitochondrion // endoplasmic reticulum // cytoplasm	GO:0003723 // GO:0003725 // GO:0003824 // GO:0004860 // GO:0016491 // GO:0016631 // GO:0017150 // GO:0018498 // GO:0018499 // GO:0018500 // GO:0018501 // GO:0018502 // GO:0018503 // GO:0034790 // GO:0034805 // GO:0034809 // GO:0034824 // GO:0034838 // GO:0034912 // GO:0043786 // GO:0050660 // GO:0052849 // GO:0052850 // GO:0003725 // GO:0003725 // GO:0004860 // GO:0004860	RNA binding // double-stranded RNA binding // catalytic activity // protein kinase inhibitor activity // oxidoreductase activity // enoyl-[acyl-carrier-protein] reductase activity // tRNA dihydrouridine synthase activity // 2,3-dihydroxy-2,3-dihydro-phenylpropionate dehydrogenase activity // cis-2,3-dihydrodiol DDT dehydrogenase activity // trans-9R,10R-dihydrodiolphenanthrene dehydrogenase activ…	---	---	17505013	main
17275234	0.00603576	0.839291	1.38679	up	2.9611	3.01181	2.86816	2.57617	2.49228	2.35223	Gm2027	NR_045113	RefSeq	Mus musculus predicted gene 2027 (Gm2027), non-coding RNA.	chr12	+	44221356	44224380	---	---	---	---	---	---	---	---	17275234	main
17268790	0.00609842	0.839291	0.878214	down	5.73782	5.78043	5.71889	5.88095	5.95111	5.96642	1700003D09Rik	NR_045477	RefSeq	Mus musculus RIKEN cDNA 1700003D09 gene (1700003D09Rik), long non-coding RNA.	chr11	-	98350718	98358283	---	---	---	---	---	---	---	---	17268790	main
17533539	0.00616365	0.839291	0.871462	down	6.85074	6.82627	6.83941	7.07873	7.01804	7.01432	Rp2h	NM_001290644	RefSeq	Mus musculus retinitis pigmentosa 2 homolog (human) (Rp2h), transcript variant 3, mRNA.	chrX	+	20364481	20405257	GO:0000902 // GO:0006165 // GO:0006183 // GO:0006228 // GO:0006241 // GO:0006810 // GO:0006892 // GO:0007010 // GO:0015031 // GO:0043547 // GO:0007023 // GO:0043547	cell morphogenesis // nucleoside diphosphate phosphorylation // GTP biosynthetic process // UTP biosynthetic process // CTP biosynthetic process // transport // post-Golgi vesicle-mediated transport // cytoskeleton organization // protein transport // positive regulation of GTPase activity // post-chaperonin tubulin folding pathway // positive regulation of GTPase activity	GO:0005737 // GO:0005794 // GO:0005814 // GO:0005886 // GO:0005886 // GO:0005929 // GO:0016020 // GO:0031410 // GO:0036064 // GO:0036064 // GO:0042995 // GO:0070062 // GO:1990075 // GO:0005737 // GO:0005737 // GO:0005886 // GO:0005886 // GO:0031410 // GO:0036064	cytoplasm // Golgi apparatus // centriole // plasma membrane // plasma membrane // cilium // membrane // cytoplasmic vesicle // ciliary basal body // ciliary basal body // cell projection // extracellular vesicular exosome // periciliary membrane compartment // cytoplasm // cytoplasm // plasma membrane // plasma membrane // cytoplasmic vesicle // ciliary basal body	GO:0000166 // GO:0003779 // GO:0004550 // GO:0005096 // GO:0005524 // GO:0005525 // GO:0005096 // GO:0005096	nucleotide binding // actin binding // nucleoside diphosphate kinase activity // GTPase activator activity // ATP binding // GTP binding // GTPase activator activity // GTPase activator activity	---	---	17533539	main
17298897	0.00618424	0.839291	0.760345	down	2.71697	2.60331	2.52221	2.95557	2.98182	3.09381	---	NONMMUT020366	NONCODE	Non-coding transcript identified by NONCODE	chr14	+	35666087	35666145	---	---	---	---	---	---	---	---	17298897	main
17281025	0.00624842	0.839291	0.75558	down	9.1842	9.03744	9.0506	9.42773	9.60902	9.44616	Heatr5a	NM_177171	RefSeq	Mus musculus HEAT repeat containing 5A (Heatr5a), mRNA.	chr12	-	51875873	51971321	GO:0008150	biological_process	GO:0005575	cellular_component	GO:0003674	molecular_function	---	---	17281025	main
17545233	0.00627781	0.839291	0.732543	down	5.4199	5.58231	5.47416	6.06217	5.84556	5.91184	---	NONMMUT074230	NONCODE	Non-coding transcript identified by NONCODE	chrX	-	148061201	148061289	---	---	---	---	---	---	---	---	17545233	main
17545239	0.00627781	0.839291	0.732543	down	5.4199	5.58231	5.47416	6.06217	5.84556	5.91184	---	NONMMUT074230	NONCODE	Non-coding transcript identified by NONCODE	chrX	-	148380514	148380602	---	---	---	---	---	---	---	---	17545239	main
17545263	0.00627781	0.839291	0.732543	down	5.4199	5.58231	5.47416	6.06217	5.84556	5.91184	---	NONMMUT074230	NONCODE	Non-coding transcript identified by NONCODE	chrX	-	149163938	149164026	---	---	---	---	---	---	---	---	17545263	main
17545267	0.00627781	0.839291	0.732543	down	5.4199	5.58231	5.47416	6.06217	5.84556	5.91184	---	NONMMUT074230	NONCODE	Non-coding transcript identified by NONCODE	chrX	-	149333037	149333125	---	---	---	---	---	---	---	---	17545267	main
17444855	0.00629142	0.839291	0.866149	down	9.04479	8.98452	8.99225	9.27042	9.19842	9.17364	Pan3	NM_028291	RefSeq	Mus musculus PAN3 polyA specific ribonuclease subunit homolog (S. cerevisiae) (Pan3), mRNA.	chr5	+	147430580	147548501	GO:0000290 // GO:0006397 // GO:0006468 // GO:0006605 // GO:0010606 // GO:0010606 // GO:0090503 // GO:0090503	deadenylation-dependent decapping of nuclear-transcribed mRNA // mRNA processing // protein phosphorylation // protein targeting // positive regulation of cytoplasmic mRNA processing body assembly // positive regulation of cytoplasmic mRNA processing body assembly // RNA phosphodiester bond hydrolysis, exonucleolytic // RNA phosphodiester bond hydrolysis, exonucleolytic	GO:0000932 // GO:0005737 // GO:0031251 // GO:0000932 // GO:0005813 // GO:0031251 // GO:0031251	cytoplasmic mRNA processing body // cytoplasm // PAN complex // cytoplasmic mRNA processing body // centrosome // PAN complex // PAN complex	GO:0000166 // GO:0004535 // GO:0004672 // GO:0005515 // GO:0005524 // GO:0016772 // GO:0046872 // GO:0004535	nucleotide binding // poly(A)-specific ribonuclease activity // protein kinase activity // protein binding // ATP binding // transferase activity, transferring phosphorus-containing groups // metal ion binding // poly(A)-specific ribonuclease activity	---	---	17444855	main
17372133	0.00629976	0.839291	0.850953	down	3.11981	3.20152	3.20914	3.36382	3.4735	3.39112	LOC102635707	XR_374696	RefSeq	PREDICTED: Mus musculus uncharacterized LOC102635707 (LOC102635707), transcript variant X14, misc_RNA.	chr2	+	75311080	75313181	---	---	---	---	---	---	---	---	17372133	main
17426237	0.00631043	0.839291	1.28205	up	3.7704	3.91159	3.93126	3.45901	3.5774	3.50428	Ambp	NM_007443	RefSeq	Mus musculus alpha 1 microglobulin/bikunin (Ambp), mRNA.	chr4	-	63143275	63154799	GO:0010466 // GO:0010951 // GO:0018298 // GO:0030163 // GO:0051604 // GO:0010951 // GO:0030163 // GO:0051604	negative regulation of peptidase activity // negative regulation of endopeptidase activity // protein-chromophore linkage // protein catabolic process // protein maturation // negative regulation of endopeptidase activity // protein catabolic process // protein maturation	GO:0005576 // GO:0005615 // GO:0005886 // GO:0009986 // GO:0043231 // GO:0070062 // GO:0072562 // GO:0005615 // GO:0005886 // GO:0005886 // GO:0009986 // GO:0043231	extracellular region // extracellular space // plasma membrane // cell surface // intracellular membrane-bounded organelle // extracellular vesicular exosome // blood microparticle // extracellular space // plasma membrane // plasma membrane // cell surface // intracellular membrane-bounded organelle	GO:0004867 // GO:0019862 // GO:0020037 // GO:0030414 // GO:0036094 // GO:0042803 // GO:0004867 // GO:0019862 // GO:0019862 // GO:0020037 // GO:0020037 // GO:0042803 // GO:0042803	serine-type endopeptidase inhibitor activity // IgA binding // heme binding // peptidase inhibitor activity // small molecule binding // protein homodimerization activity // serine-type endopeptidase inhibitor activity // IgA binding // IgA binding // heme binding // heme binding // protein homodimerization activity // protein homodimerization activity	---	---	17426237	main
17200567	0.00631162	0.839291	0.507617	down	3.55581	3.46285	3.09902	4.11426	4.47776	4.4704	---	---	---	---	---	---	0	0	---	---	---	---	---	---	---	---	17200567	normgene->intron
17206305	0.00634361	0.839291	0.47311	down	3.92693	3.56364	3.43433	4.43815	4.90591	4.82438	---	---	---	---	---	---	0	0	---	---	---	---	---	---	---	---	17206305	normgene->intron
17415979	0.00645868	0.839291	0.406903	down	5.67246	5.64672	5.75924	7.12314	7.08973	6.72731	Lepr	NM_001122899	RefSeq	Mus musculus leptin receptor (Lepr), transcript variant 3, mRNA.	chr4	+	101717404	101815354	GO:0001525 // GO:0007165 // GO:0007186 // GO:0008203 // GO:0019222 // GO:0033210 // GO:0042755 // GO:0043410 // GO:0045721 // GO:0051346 // GO:0019221	angiogenesis // signal transduction // G-protein coupled receptor signaling pathway // cholesterol metabolic process // regulation of metabolic process // leptin-mediated signaling pathway // eating behavior // positive regulation of MAPK cascade // negative regulation of gluconeogenesis // negative regulation of hydrolase activity // cytokine-mediated signaling pathway	GO:0005576 // GO:0005615 // GO:0005886 // GO:0005887 // GO:0016020 // GO:0016021 // GO:0043235 // GO:0005886 // GO:0005886 // GO:0043235	extracellular region // extracellular space // plasma membrane // integral component of plasma membrane // membrane // integral component of membrane // receptor complex // plasma membrane // plasma membrane // receptor complex	GO:0004888 // GO:0004896 // GO:0005515 // GO:0016500 // GO:0017046 // GO:0042802 // GO:0042802	transmembrane signaling receptor activity // cytokine receptor activity // protein binding // protein-hormone receptor activity // peptide hormone binding // identical protein binding // identical protein binding	---	---	17415979	main
17207683	0.00648901	0.839291	0.567222	down	5.84833	6.0052	5.72644	6.64027	6.70966	6.69673	---	---	---	---	---	---	0	0	---	---	---	---	---	---	---	---	17207683	normgene->intron
17201839	0.00649187	0.839291	0.672272	down	6.30719	6.13554	6.20929	6.85775	6.87664	6.62844	---	---	---	---	---	---	0	0	---	---	---	---	---	---	---	---	17201839	normgene->intron
17384448	0.00651819	0.839291	0.325812	down	5.4424	5.37448	6.03673	6.94232	7.07308	7.67702	---	---	---	---	---	---	0	0	---	---	---	---	---	---	---	---	17384448	normgene->exon
17276583	0.00661126	0.839291	0.823504	down	4.88291	4.79052	4.76482	5.0702	5.12761	5.08296	Gm10451	NR_028520	RefSeq	Mus musculus predicted gene 10451 (Gm10451), long non-coding RNA.	chr12	+	76444497	76451336	---	---	---	---	---	---	---	---	17276583	main
17207847	0.00664522	0.839291	0.336968	down	3.32493	2.83586	3.40617	5.0271	4.91277	4.29705	---	---	---	---	---	---	0	0	---	---	---	---	---	---	---	---	17207847	normgene->intron
17291260	0.00664808	0.839291	1.37634	up	3.95291	3.73364	3.86042	3.50952	3.30197	3.35315	Scgn	NM_145399	RefSeq	Mus musculus secretagogin, EF-hand calcium binding protein (Scgn), mRNA.	chr13	-	23953456	23991214	---	---	GO:0005576 // GO:0005737 // GO:0016020 // GO:0031410 // GO:0030658	extracellular region // cytoplasm // membrane // cytoplasmic vesicle // transport vesicle membrane	GO:0005509 // GO:0046872	calcium ion binding // metal ion binding	---	---	17291260	main
17275062	0.00666855	0.839291	1.25987	up	8.79885	8.81804	8.70267	8.345	8.4652	8.50729	Meox2	NM_008584	RefSeq	Mus musculus mesenchyme homeobox 2 (Meox2), mRNA.	chr12	+	37108540	37181785	GO:0001525 // GO:0001757 // GO:0006355 // GO:0007275 // GO:0007519 // GO:0060021 // GO:0060173 // GO:0070997	angiogenesis // somite specification // regulation of transcription, DNA-templated // multicellular organismal development // skeletal muscle tissue development // palate development // limb development // neuron death	GO:0005634 // GO:0005737 // GO:0005737 // GO:0016607	nucleus // cytoplasm // cytoplasm // nuclear speck	GO:0003677 // GO:0003700 // GO:0043565 // GO:0043565	DNA binding // sequence-specific DNA binding transcription factor activity // sequence-specific DNA binding // sequence-specific DNA binding	---	---	17275062	main
17206935	0.00666874	0.839291	0.29575	down	2.31667	2.5719	2.59408	3.91906	4.13448	4.62498	---	---	---	---	---	---	0	0	---	---	---	---	---	---	---	---	17206935	normgene->intron
17501588	0.00667605	0.839291	1.2142	up	5.36311	5.39856	5.30775	5.09025	5.00018	5.13709	Sh2d4a	NM_028182	RefSeq	Mus musculus SH2 domain containing 4A (Sh2d4a), mRNA.	chr8	+	68276528	68347704	GO:0010923 // GO:0010923 // GO:0010923	negative regulation of phosphatase activity // negative regulation of phosphatase activity // negative regulation of phosphatase activity	GO:0005737 // GO:0005737 // GO:0005634 // GO:0005737	cytoplasm // cytoplasm // nucleus // cytoplasm	GO:0019902 // GO:0019902 // GO:0019902	phosphatase binding // phosphatase binding // phosphatase binding	---	---	17501588	main
17317715	0.00669309	0.839291	0.777487	down	1.70993	1.72199	1.80717	2.01025	2.13558	2.17927	Gm23987	ENSMUST00000117039	ENSEMBL	ncrna:known chromosome:GRCm38:15:69685578:69685706:-1 gene:ENSMUSG00000080689 gene_biotype:snoRNA transcript_biotype:snoRNA	chr15	-	69685578	69685706	---	---	---	---	---	---	---	---	17317715	main
17539854	0.00669419	0.839291	1.1495	up	6.49793	6.57099	6.52261	6.27061	6.35698	6.36012	Ccdc22	NM_138603	RefSeq	Mus musculus coiled-coil domain containing 22 (Ccdc22), mRNA.	chrX	-	7593809	7605517	GO:0008150	biological_process	GO:0005575	cellular_component	GO:0005515 // GO:0003674	protein binding // molecular_function	---	---	17539854	main
17391448	0.00672274	0.839291	0.693159	down	8.62321	8.45183	8.4072	9.07677	9.02463	8.97437	---	---	---	---	---	---	0	0	---	---	---	---	---	---	---	---	17391448	normgene->exon
17274446	0.0067336	0.839291	0.751194	down	4.25844	4.25998	4.10032	4.67631	4.50047	4.6788	---	NONMMUT013587	NONCODE	Non-coding transcript identified by NONCODE: Antisense	chr12	+	21273304	21273532	---	---	---	---	---	---	---	---	17274446	main
17200735	0.0067402	0.839291	0.312521	down	5.40884	4.67151	5.41507	6.95444	7.10714	6.52545	---	---	---	---	---	---	0	0	---	---	---	---	---	---	---	---	17200735	normgene->intron
17428850	0.00676744	0.839291	1.10611	up	6.42543	6.47402	6.49606	6.33788	6.29309	6.32859	Rnf220	NM_025739	RefSeq	Mus musculus ring finger protein 220 (Rnf220), mRNA.	chr4	-	117271462	117497052	GO:0016567 // GO:0051865 // GO:0016567	protein ubiquitination // protein autoubiquitination // protein ubiquitination	GO:0005737 // GO:0005737	cytoplasm // cytoplasm	GO:0004842 // GO:0005515 // GO:0008270 // GO:0008766 // GO:0016874 // GO:0018169 // GO:0043773 // GO:0043774 // GO:0046872 // GO:0070735 // GO:0070736 // GO:0070737 // GO:0070738 // GO:0070739 // GO:0070740	ubiquitin-protein transferase activity // protein binding // zinc ion binding // UDP-N-acetylmuramoylalanyl-D-glutamyl-2,6-diaminopimelate-D-alanyl-D-alanine ligase activity // ligase activity // ribosomal S6-glutamic acid ligase activity // coenzyme F420-0 gamma-glutamyl ligase activity // coenzyme F420-2 alpha-glutamyl ligase activity // metal ion binding // protein-glycine ligase activity // p…	---	---	17428850	main
17209521	0.00677541	0.839291	0.673781	down	5.71966	5.56844	5.51157	6.23013	6.26961	6.00287	---	---	---	---	---	---	0	0	---	---	---	---	---	---	---	---	17209521	normgene->intron
17387792	0.00681748	0.839291	0.743433	down	2.03085	1.9048	1.82117	2.33081	2.45171	2.2586	Olfr74	NM_054091	RefSeq	Mus musculus olfactory receptor 74 (Olfr74), mRNA.	chr2	-	87973707	87974663	GO:0007165 // GO:0007186 // GO:0007186 // GO:0007608 // GO:0007608 // GO:0050896 // GO:0050911 // GO:0007186 // GO:0007186 // GO:0007608 // GO:0007608 // GO:0050911 // GO:0050911 // GO:0050911	signal transduction // G-protein coupled receptor signaling pathway // G-protein coupled receptor signaling pathway // sensory perception of smell // sensory perception of smell // response to stimulus // detection of chemical stimulus involved in sensory perception of smell // G-protein coupled receptor signaling pathway // G-protein coupled receptor signaling pathway // sensory perception of sm…	GO:0005886 // GO:0005887 // GO:0016020 // GO:0016021 // GO:0016021 // GO:0016021	plasma membrane // integral component of plasma membrane // membrane // integral component of membrane // integral component of membrane // integral component of membrane	GO:0004871 // GO:0004930 // GO:0004984 // GO:0004984 // GO:0005549 // GO:0004984 // GO:0004984	signal transducer activity // G-protein coupled receptor activity // olfactory receptor activity // olfactory receptor activity // odorant binding // olfactory receptor activity // olfactory receptor activity	---	---	17387792	main
17277697	0.00681942	0.839291	1.05597	up	6.70328	6.71596	6.70085	6.60878	6.64224	6.6332	Adck1	NM_001277296	RefSeq	Mus musculus aarF domain containing kinase 1 (Adck1), transcript variant 1, mRNA.	chr12	+	88360554	88461719	GO:0006468 // GO:0016310 // GO:0008150	protein phosphorylation // phosphorylation // biological_process	GO:0005576 // GO:0005739	extracellular region // mitochondrion	GO:0000166 // GO:0004672 // GO:0004674 // GO:0004675 // GO:0004676 // GO:0004677 // GO:0004679 // GO:0004690 // GO:0004694 // GO:0004698 // GO:0004702 // GO:0004704 // GO:0004705 // GO:0004706 // GO:0004708 // GO:0004709 // GO:0004711 // GO:0005524 // GO:0008349 // GO:0008545 // GO:0016301 // GO:0016740 // GO:0016772 // GO:0016909 // GO:0019199 // GO:0019912 // GO:0034211 // GO:0003674	nucleotide binding // protein kinase activity // protein serine/threonine kinase activity // transmembrane receptor protein serine/threonine kinase activity // 3-phosphoinositide-dependent protein kinase activity // DNA-dependent protein kinase activity // AMP-activated protein kinase activity // cyclic nucleotide-dependent protein kinase activity // eukaryotic translation initiation factor 2alph…	---	---	17277697	main
17331533	0.00682806	0.839291	0.692014	down	7.92091	7.70117	7.85759	8.39608	8.37959	8.30451	Hspa13	NM_030201	RefSeq	Mus musculus heat shock protein 70 family, member 13 (Hspa13), transcript variant 1, mRNA.	chr16	-	75755190	75766821	---	---	GO:0005783 // GO:0043231 // GO:0070062	endoplasmic reticulum // intracellular membrane-bounded organelle // extracellular vesicular exosome	GO:0000166 // GO:0005524	nucleotide binding // ATP binding	---	---	17331533	main
17527542	0.00683194	0.839291	1.30347	up	5.91043	5.79649	5.80483	5.48079	5.5332	5.34717	Cplx3	NM_146223	RefSeq	Mus musculus complexin 3 (Cplx3), mRNA.	chr9	-	57599992	57606281	GO:0006810 // GO:0006836 // GO:0006887 // GO:0016079 // GO:0030073 // GO:0046928	transport // neurotransmitter transport // exocytosis // synaptic vesicle exocytosis // insulin secretion // regulation of neurotransmitter secretion	GO:0005623 // GO:0005634 // GO:0005829 // GO:0005886 // GO:0016020 // GO:0030054 // GO:0045202 // GO:0005886 // GO:0016020 // GO:0045202	cell // nucleus // cytosol // plasma membrane // membrane // cell junction // synapse // plasma membrane // membrane // synapse	GO:0000149 // GO:0005326 // GO:0019905	SNARE binding // neurotransmitter transporter activity // syntaxin binding	---	---	17527542	main
17200565	0.00684965	0.839291	0.369309	down	4.37377	4.34803	4.08103	5.95895	5.77257	5.33046	---	---	---	---	---	---	0	0	---	---	---	---	---	---	---	---	17200565	normgene->intron
17450311	0.0068558	0.839291	1.37434	up	5.04819	4.89637	5.00429	4.50574	4.41605	4.64571	4930429D17Rik	NR_040699	RefSeq	Mus musculus RIKEN cDNA 4930429D17 gene (4930429D17Rik), long non-coding RNA.	chr5	-	103230375	103299029	---	---	---	---	---	---	---	---	17450311	main
17200877	0.00686945	0.839291	0.419996	down	5.44534	5.35144	5.02917	6.87367	6.36906	6.29965	---	---	---	---	---	---	0	0	---	---	---	---	---	---	---	---	17200877	normgene->intron
17420125	0.00688129	0.839291	0.912181	down	8.33	8.38547	8.39103	8.49188	8.52937	8.48344	Luzp1	NM_024452	RefSeq	Mus musculus leucine zipper protein 1 (Luzp1), mRNA.	chr4	+	136469761	136554780	GO:0003281 // GO:0021503 // GO:0060840	ventricular septum development // neural fold bending // artery development	GO:0005634 // GO:0005634	nucleus // nucleus	GO:0003674	molecular_function	---	---	17420125	main
17479252	0.00689462	0.839291	0.37927	down	2.61689	2.7043	2.46708	3.6573	4.21654	4.06423	Gm25282	ENSMUST00000157271	ENSEMBL	ncrna:known chromosome:GRCm38:7:75668873:75668956:1 gene:ENSMUSG00000087896 gene_biotype:snRNA transcript_biotype:snRNA	chr7	+	75668873	75668956	---	---	---	---	---	---	---	---	17479252	main
17481797	0.00689599	0.839291	1.47505	up	4.32932	4.57158	4.57827	4.01545	3.79776	3.98776	Gm16336	NR_045267	RefSeq	Mus musculus predicted gene 16336 (Gm16336), long non-coding RNA.	chr7	+	110904985	110905851	---	---	---	---	---	---	---	---	17481797	main
17518911	0.00692706	0.839291	1.09716	up	7.1641	7.22692	7.20195	7.07675	7.0879	7.02696	Rora	NM_001289916	RefSeq	Mus musculus RAR-related orphan receptor alpha (Rora), transcript variant 2, mRNA.	chr9	+	68653786	69388246	GO:0001525 // GO:0006351 // GO:0006355 // GO:0006355 // GO:0006805 // GO:0006809 // GO:0008589 // GO:0010575 // GO:0010906 // GO:0019218 // GO:0021702 // GO:0021930 // GO:0030522 // GO:0032922 // GO:0036315 // GO:0042692 // GO:0042753 // GO:0043030 // GO:0043124 // GO:0043401 // GO:0045599 // GO:0045893 // GO:0045944 // GO:0045944 // GO:0045944 // GO:0046068 // GO:0048511 // GO:0050728 // GO:0060…	angiogenesis // transcription, DNA-templated // regulation of transcription, DNA-templated // regulation of transcription, DNA-templated // xenobiotic metabolic process // nitric oxide biosynthetic process // regulation of smoothened signaling pathway // positive regulation vascular endothelial growth factor production // regulation of glucose metabolic process // regulation of steroid metabolic …	GO:0005634 // GO:0005634 // GO:0005634 // GO:0005654	nucleus // nucleus // nucleus // nucleoplasm	GO:0001222 // GO:0001223 // GO:0001223 // GO:0003677 // GO:0003677 // GO:0003700 // GO:0003700 // GO:0003707 // GO:0004879 // GO:0005515 // GO:0008013 // GO:0008134 // GO:0008142 // GO:0008270 // GO:0043565 // GO:0043565 // GO:0043565 // GO:0046872 // GO:0098531 // GO:0003677 // GO:0003700 // GO:0008142 // GO:0043565 // GO:0098531	transcription corepressor binding // transcription coactivator binding // transcription coactivator binding // DNA binding // DNA binding // sequence-specific DNA binding transcription factor activity // sequence-specific DNA binding transcription factor activity // steroid hormone receptor activity // ligand-activated sequence-specific DNA binding RNA polymerase II transcription factor activity …	GenMAPP	Nuclear_Receptors	17518911	main
17275472	0.0069924	0.839291	0.76478	down	11.2581	11.2249	11.1979	11.6542	11.6615	11.5223	Srp54b	NM_001100109	RefSeq	Mus musculus signal recognition particle 54B (Srp54b), mRNA.	chr12	+	55080496	55115367	GO:0006184 // GO:0006614 // GO:0008152	GTP catabolic process // SRP-dependent cotranslational protein targeting to membrane // metabolic process	GO:0005634 // GO:0005786 // GO:0005634 // GO:0005737 // GO:0005786 // GO:0016607 // GO:0030529 // GO:0048500	nucleus // signal recognition particle, endoplasmic reticulum targeting // nucleus // cytoplasm // signal recognition particle, endoplasmic reticulum targeting // nuclear speck // ribonucleoprotein complex // signal recognition particle	GO:0003924 // GO:0005525 // GO:0008144 // GO:0019003 // GO:0030942 // GO:0044822 // GO:0000166 // GO:0003723 // GO:0003924 // GO:0005525 // GO:0008312 // GO:0017111	GTPase activity // GTP binding // drug binding // GDP binding // endoplasmic reticulum signal peptide binding // poly(A) RNA binding // nucleotide binding // RNA binding // GTPase activity // GTP binding // 7S RNA binding // nucleoside-triphosphatase activity	GenMAPP	mRNA_processing_binding_Reactome	17275472	main
17428882	0.0070411	0.839291	5.0196	up	3.79031	4.54332	4.93784	1.74798	2.70304	1.86277	---	---	---	---	---	---	0	0	---	---	---	---	---	---	---	---	17428882	normgene->exon
17302035	0.00705051	0.839291	1.44112	up	4.74128	4.9189	4.6727	4.1077	4.34969	4.29427	4930564B18Rik	NM_029230	RefSeq	Mus musculus RIKEN cDNA 4930564B18 gene (4930564B18Rik), mRNA.	chr14	+	75642259	75667137	GO:0008150	biological_process	GO:0005575	cellular_component	GO:0003674	molecular_function	---	---	17302035	main
17524426	0.00705175	0.839291	0.748908	down	5.43208	5.3624	5.54476	5.77412	5.9794	5.83527	Fbxl12	ENSMUST00000131128	ENSEMBL	havana:known chromosome:GRCm38:9:20637749:20644755:-1 gene:ENSMUSG00000066892 gene_biotype:protein_coding transcript_biotype:protein_coding	chr9	-	20618118	20644767	GO:0006511 // GO:0016567	ubiquitin-dependent protein catabolic process // protein ubiquitination	GO:0000151 // GO:0005737	ubiquitin ligase complex // cytoplasm	GO:0003674	molecular_function	---	---	17524426	main
17459368	0.00706233	0.839291	1.16938	up	2.30213	2.21682	2.28181	2.1077	2.01206	2.00278	Gm22179	ENSMUST00000175005	ENSEMBL	ncrna:known chromosome:GRCm38:6:69516339:69516629:1 gene:ENSMUSG00000092746 gene_biotype:misc_RNA transcript_biotype:misc_RNA	chr6	+	69516339	69516620	---	---	---	---	---	---	---	---	17459368	main
17403013	0.00716362	0.839291	1.07021	up	7.66567	7.65591	7.6357	7.54263	7.58262	7.53809	Dnajb14	NM_001033155	RefSeq	Mus musculus DnaJ (Hsp40) homolog, subfamily B, member 14 (Dnajb14), mRNA.	chr3	+	137867675	137916557	GO:0008150	biological_process	GO:0016020 // GO:0016021 // GO:0005575	membrane // integral component of membrane // cellular_component	---	---	---	---	17403013	main
17270730	0.00719379	0.839291	1.24493	up	7.44808	7.40642	7.56076	7.15297	7.10638	7.2103	Limd2	NM_172397	RefSeq	Mus musculus LIM domain containing 2 (Limd2), mRNA.	chr11	-	106156256	106160860	GO:0008150	biological_process	GO:0005575	cellular_component	GO:0008270 // GO:0046872 // GO:0003674	zinc ion binding // metal ion binding // molecular_function	---	---	17270730	main
17342689	0.00727977	0.839291	1.44145	up	7.07646	7.19788	7.33997	6.57185	6.64842	6.81296	Uqcc2	NM_026063	RefSeq	Mus musculus ubiquinol-cytochrome c reductase complex assembly factor 2 (Uqcc2), mRNA.	chr17	-	27122663	27133916	GO:0002082 // GO:0002082 // GO:0050796 // GO:2001014 // GO:0002082	regulation of oxidative phosphorylation // regulation of oxidative phosphorylation // regulation of insulin secretion // regulation of skeletal muscle cell differentiation // regulation of oxidative phosphorylation	GO:0005634 // GO:0005739 // GO:0005739 // GO:0005743 // GO:0005758 // GO:0005759 // GO:0016020 // GO:0042645 // GO:0005634 // GO:0005737 // GO:0005739 // GO:0005743 // GO:0005758 // GO:0005759 // GO:0042645 // GO:0042645	nucleus // mitochondrion // mitochondrion // mitochondrial inner membrane // mitochondrial intermembrane space // mitochondrial matrix // membrane // mitochondrial nucleoid // nucleus // cytoplasm // mitochondrion // mitochondrial inner membrane // mitochondrial intermembrane space // mitochondrial matrix // mitochondrial nucleoid // mitochondrial nucleoid	GO:0003674	molecular_function	---	---	17342689	main
17250205	0.00729007	0.839291	1.48803	up	8.6039	8.83259	8.67331	8.16201	8.08131	8.15451	2310033P09Rik	NM_024210	RefSeq	Mus musculus RIKEN cDNA 2310033P09 gene (2310033P09Rik), mRNA.	chr11	+	59208321	59210738	GO:0008150	biological_process	GO:0005575	cellular_component	GO:0044822	poly(A) RNA binding	---	---	17250205	main
17200879	0.0073097	0.839291	0.597063	down	6.37479	6.05362	6.1039	6.85433	6.906	7.02018	---	---	---	---	---	---	0	0	---	---	---	---	---	---	---	---	17200879	normgene->intron
17502626	0.00734602	0.839291	1.41633	up	5.34608	5.57947	5.48336	5.1128	4.8893	4.89854	Nr3c2	ENSMUST00000109912	ENSEMBL	ensembl_havana_transcript:known chromosome:GRCm38:8:76902288:77245007:1 gene:ENSMUSG00000031618 gene_biotype:protein_coding transcript_biotype:protein_coding	chr8	+	76899442	77245012	GO:0006351 // GO:0006355 // GO:0006357 // GO:0006366 // GO:0006883 // GO:0007588 // GO:0031959 // GO:0042127 // GO:0043401 // GO:0043401	transcription, DNA-templated // regulation of transcription, DNA-templated // regulation of transcription from RNA polymerase II promoter // transcription from RNA polymerase II promoter // cellular sodium ion homeostasis // excretion // mineralocorticoid receptor signaling pathway // regulation of cell proliferation // steroid hormone mediated signaling pathway // steroid hormone mediated signal…	GO:0005634 // GO:0005737 // GO:0005783 // GO:0016020 // GO:0043235 // GO:0005634 // GO:0005789 // GO:0043235 // GO:0005737	nucleus // cytoplasm // endoplasmic reticulum // membrane // receptor complex // nucleus // endoplasmic reticulum membrane // receptor complex // cytoplasm	GO:0003677 // GO:0003690 // GO:0003700 // GO:0003707 // GO:0005496 // GO:0005496 // GO:0005515 // GO:0008270 // GO:0008289 // GO:0017082 // GO:0042562 // GO:0042803 // GO:0043565 // GO:0046872 // GO:0046982 // GO:0003700 // GO:0003707 // GO:0043565 // GO:0005496	DNA binding // double-stranded DNA binding // sequence-specific DNA binding transcription factor activity // steroid hormone receptor activity // steroid binding // steroid binding // protein binding // zinc ion binding // lipid binding // mineralocorticoid receptor activity // hormone binding // protein homodimerization activity // sequence-specific DNA binding // metal ion binding // protein he…	---	---	17502626	main
17412292	0.00735409	0.839291	0.82448	down	4.76628	4.72531	4.85699	5.13781	5.03937	5.00663	Gm24965	ENSMUST00000157922	ENSEMBL	ncrna:known chromosome:GRCm38:4:25940365:25940470:1 gene:ENSMUSG00000088547 gene_biotype:snRNA transcript_biotype:snRNA	chr4	+	25940365	25940470	---	---	---	---	---	---	---	---	17412292	main
17515551	0.00739377	0.839291	1.38837	up	6.15876	6.1011	6.16836	5.76857	5.65964	5.57415	B3gat1	ENSMUST00000159799	ENSEMBL	havana:novel chromosome:GRCm38:9:26733824:26763095:1 gene:ENSMUSG00000045994 gene_biotype:protein_coding transcript_biotype:protein_coding	chr9	+	26733728	26763101	GO:0008152 // GO:0008152 // GO:0008152 // GO:0006486	metabolic process // metabolic process // metabolic process // protein glycosylation	GO:0005794 // GO:0016020 // GO:0016021 // GO:0000139	Golgi apparatus // membrane // integral component of membrane // Golgi membrane	GO:0008499 // GO:0015018 // GO:0015020 // GO:0016740 // GO:0046872 // GO:0015018	UDP-galactose:beta-N-acetylglucosamine beta-1,3-galactosyltransferase activity // galactosylgalactosylxylosylprotein 3-beta-glucuronosyltransferase activity // glucuronosyltransferase activity // transferase activity // metal ion binding // galactosylgalactosylxylosylprotein 3-beta-glucuronosyltransferase activity	---	---	17515551	main
17302869	0.00742219	0.839291	1.14437	up	7.39696	7.30428	7.38251	7.19153	7.18008	7.12943	Clybl	NM_029556	RefSeq	Mus musculus citrate lyase beta like (Clybl), mRNA.	chr14	+	122181694	122402234	GO:0006725 // GO:0008150	cellular aromatic compound metabolic process // biological_process	GO:0005739 // GO:0005739	mitochondrion // mitochondrion	GO:0003824 // GO:0016829 // GO:0016830 // GO:0046872 // GO:0003674	catalytic activity // lyase activity // carbon-carbon lyase activity // metal ion binding // molecular_function	---	---	17302869	main
17370594	0.00744687	0.839291	0.486395	down	1.85474	1.7451	2.17874	3.11792	2.65225	3.1158	---	NONMMUT037155	NONCODE	Non-coding transcript identified by NONCODE	chr2	+	47171513	47171572	---	---	---	---	---	---	---	---	17370594	main
17533294	0.00748084	0.839291	1.48892	up	6.27019	6.38683	6.19762	5.87816	5.62483	5.61977	Gm14474	NM_001242947	RefSeq	Mus musculus predicted gene 14474 (Gm14474), mRNA.	chrX	+	11302394	11302921	GO:0006334 // GO:0008150	nucleosome assembly // biological_process	GO:0000786 // GO:0005634 // GO:0005694 // GO:0005575	nucleosome // nucleus // chromosome // cellular_component	GO:0003677 // GO:0003674 // GO:0046982	DNA binding // molecular_function // protein heterodimerization activity	---	---	17533294	main
17344866	0.00756058	0.839291	0.738115	down	1.86171	1.67591	1.74802	2.23682	2.16236	2.20584	Olfr102	NM_001011721	RefSeq	Mus musculus olfactory receptor 102 (Olfr102), mRNA.	chr17	-	37313411	37314437	GO:0007165 // GO:0007186 // GO:0007608 // GO:0050896 // GO:0050911 // GO:0007186 // GO:0007186 // GO:0007608 // GO:0007608 // GO:0050911 // GO:0050911	signal transduction // G-protein coupled receptor signaling pathway // sensory perception of smell // response to stimulus // detection of chemical stimulus involved in sensory perception of smell // G-protein coupled receptor signaling pathway // G-protein coupled receptor signaling pathway // sensory perception of smell // sensory perception of smell // detection of chemical stimulus involved i…	GO:0005886 // GO:0016020 // GO:0016021 // GO:0016021 // GO:0016021	plasma membrane // membrane // integral component of membrane // integral component of membrane // integral component of membrane	GO:0004871 // GO:0004930 // GO:0004984 // GO:0004984 // GO:0004984	signal transducer activity // G-protein coupled receptor activity // olfactory receptor activity // olfactory receptor activity // olfactory receptor activity	---	---	17344866	main
17381039	0.00759056	0.839291	0.68018	down	4.50035	4.29885	4.39939	4.81859	5.10561	4.93494	Abhd16b	NM_183181	RefSeq	Mus musculus abhydrolase domain containing 16B (Abhd16b), mRNA.	chr2	+	181493206	181494980	GO:0008150 // GO:0008152	biological_process // metabolic process	GO:0005575	cellular_component	GO:0003923 // GO:0016787 // GO:0052770 // GO:0052771 // GO:0003674	GPI-anchor transamidase activity // hydrolase activity // coenzyme F390-A hydrolase activity // coenzyme F390-G hydrolase activity // molecular_function	---	---	17381039	main
17380366	0.00759322	0.839291	1.39519	up	7.03034	7.2405	7.24715	6.60722	6.70948	6.76582	---	---	---	---	chr2	+	174461076	174464031	---	---	---	---	---	---	---	---	17380366	main
17448308	0.00760339	0.839291	0.775155	down	10.6545	10.5841	10.7442	11.0682	11.0082	11.0124	Ugdh	NM_009466	RefSeq	Mus musculus UDP-glucose dehydrogenase (Ugdh), mRNA.	chr5	-	65413202	65435946	GO:0001702 // GO:0008152 // GO:0055114 // GO:0006065 // GO:0055114	gastrulation with mouth forming second // metabolic process // oxidation-reduction process // UDP-glucuronate biosynthetic process // oxidation-reduction process	GO:0005634 // GO:0005829	nucleus // cytosol	GO:0003824 // GO:0003979 // GO:0016491 // GO:0016616 // GO:0051287 // GO:0003979	catalytic activity // UDP-glucose 6-dehydrogenase activity // oxidoreductase activity // oxidoreductase activity, acting on the CH-OH group of donors, NAD or NADP as acceptor // NAD binding // UDP-glucose 6-dehydrogenase activity	---	---	17448308	main
17547835	0.00764929	0.839291	0.741647	down	4.72032	4.60283	4.4941	5.12317	5.05207	4.9385	Gm20236	XR_168529	RefSeq	PREDICTED: Mus musculus predicted gene, 20236 (Gm20236), misc_RNA.	chr14	-	69277601	69282140	---	---	---	---	---	---	---	---	17547835	main
17547844	0.00764929	0.839291	0.741647	down	4.72032	4.60283	4.4941	5.12317	5.05207	4.9385	Gm20236	XR_168529	RefSeq	PREDICTED: Mus musculus predicted gene, 20236 (Gm20236), misc_RNA.	chr14	-	69495851	69500390	---	---	---	---	---	---	---	---	17547844	main
17344943	0.00765772	0.839291	1.32194	up	4.06076	4.04178	3.92522	3.50946	3.58777	3.71848	Crisp3	NM_009639	RefSeq	Mus musculus cysteine-rich secretory protein 3 (Crisp3), mRNA.	chr17	-	40221777	40242288	---	---	GO:0005576 // GO:0031410 // GO:0030133	extracellular region // cytoplasmic vesicle // transport vesicle	---	---	---	---	17344943	main
17504431	0.00766718	0.839291	0.762722	down	5.86945	5.84326	5.69324	6.29171	6.09688	6.18928	A730028G07Rik	AK042831	GenBank HTC	Mus musculus 7 days neonate cerebellum cDNA, RIKEN full-length enriched library, clone:A730028G07 product:unclassifiable, full insert sequence.	chr8	+	104258235	104261286	---	---	---	---	---	---	---	---	17504431	main
17225320	0.0076954	0.839291	1.32087	up	5.26005	5.35694	5.45323	4.87489	4.92123	5.06892	Gm20528	ENSMUST00000173165	ENSEMBL	havana:putative chromosome:GRCm38:1:88055393:88218584:-1 gene:ENSMUSG00000092220 gene_biotype:processed_transcript transcript_biotype:processed_transcript	chr1	-	88055393	88218584	---	---	---	---	---	---	---	---	17225320	main
17265282	0.00769782	0.839291	1.37622	up	5.92329	5.81301	5.78562	5.33095	5.29048	5.51226	Gm12316	ENSMUST00000125853	ENSEMBL	havana:known chromosome:GRCm38:11:70611212:70613211:-1 gene:ENSMUSG00000086976 gene_biotype:antisense transcript_biotype:antisense	chr11	-	70611212	70613211	---	---	---	---	---	---	---	---	17265282	main
17203787	0.00778173	0.839291	0.6719	down	6.97088	6.70769	6.78808	7.5309	7.23894	7.41571	---	---	---	---	---	---	0	0	---	---	---	---	---	---	---	---	17203787	normgene->intron
17386692	0.00778719	0.839291	1.07463	up	12.6615	12.6744	12.7121	12.5792	12.5945	12.5632	Rps6	NM_009096	RefSeq	Mus musculus ribosomal protein S6 (Rps6), mRNA.	chr2	-	75190997	75191847	GO:0000082 // GO:0001890 // GO:0002309 // GO:0002309 // GO:0006364 // GO:0006364 // GO:0006412 // GO:0006924 // GO:0007067 // GO:0007093 // GO:0007369 // GO:0007369 // GO:0022605 // GO:0031929 // GO:0033077 // GO:0033077 // GO:0042274 // GO:0042274 // GO:0042593 // GO:0043065 // GO:0043066 // GO:0048821 // GO:0006364 // GO:0031929 // GO:0042274 // GO:0043065	G1/S transition of mitotic cell cycle // placenta development // T cell proliferation involved in immune response // T cell proliferation involved in immune response // rRNA processing // rRNA processing // translation // activation-induced cell death of T cells // mitotic nuclear division // mitotic cell cycle checkpoint // gastrulation // gastrulation // oogenesis stage // TOR signaling // T ce…	GO:0005622 // GO:0005634 // GO:0005730 // GO:0005737 // GO:0005737 // GO:0005840 // GO:0005844 // GO:0015935 // GO:0022627 // GO:0022627 // GO:0030529 // GO:0048471 // GO:0005634 // GO:0005730 // GO:0005737 // GO:0005840 // GO:0015935 // GO:0022627 // GO:0030529 // GO:0030529	intracellular // nucleus // nucleolus // cytoplasm // cytoplasm // ribosome // polysome // small ribosomal subunit // cytosolic small ribosomal subunit // cytosolic small ribosomal subunit // ribonucleoprotein complex // perinuclear region of cytoplasm // nucleus // nucleolus // cytoplasm // ribosome // small ribosomal subunit // cytosolic small ribosomal subunit // ribonucleoprotein complex // r…	GO:0003735 // GO:0005515 // GO:0019901 // GO:0044822 // GO:0003735 // GO:0019901	structural constituent of ribosome // protein binding // protein kinase binding // poly(A) RNA binding // structural constituent of ribosome // protein kinase binding	GenMAPP // GenMAPP	Ribosomal_Proteins // mRNA_processing_binding_Reactome	17386692	main
17333846	0.00778772	0.839291	1.29578	up	2.42956	2.46795	2.43035	2.00867	2.04599	2.14843	Vmn1r226	NM_134191	RefSeq	Mus musculus vomeronasal 1 receptor 226 (Vmn1r226), mRNA.	chr17	+	20687508	20688404	GO:0007186 // GO:0019236 // GO:0007186	G-protein coupled receptor signaling pathway // response to pheromone // G-protein coupled receptor signaling pathway	GO:0005887 // GO:0016021	integral component of plasma membrane // integral component of membrane	GO:0005550 // GO:0016503 // GO:0016503	pheromone binding // pheromone receptor activity // pheromone receptor activity	---	---	17333846	main
17267484	0.0078012	0.839291	0.79139	down	6.40457	6.30771	6.24571	6.69755	6.65787	6.61857	Rad51c	NM_001291440	RefSeq	Mus musculus RAD51 homolog C (Rad51c), transcript variant 1, mRNA.	chr11	-	87376645	87404954	GO:0000724 // GO:0000737 // GO:0000737 // GO:0006259 // GO:0006281 // GO:0006310 // GO:0006974 // GO:0007066 // GO:0007131 // GO:0007141 // GO:0007283 // GO:0010971 // GO:0000724 // GO:0006200 // GO:0006281 // GO:0006281 // GO:0006310 // GO:0010971	double-strand break repair via homologous recombination // DNA catabolic process, endonucleolytic // DNA catabolic process, endonucleolytic // DNA metabolic process // DNA repair // DNA recombination // cellular response to DNA damage stimulus // female meiosis sister chromatid cohesion // reciprocal meiotic recombination // male meiosis I // spermatogenesis // positive regulation of G2/M transit…	GO:0005634 // GO:0005657 // GO:0005737 // GO:0005739 // GO:0033063 // GO:0033065 // GO:0048471 // GO:0048476 // GO:0048476 // GO:0005634 // GO:0005634 // GO:0005657 // GO:0005737 // GO:0005737 // GO:0005739 // GO:0033063 // GO:0033065 // GO:0048471 // GO:0048471 // GO:0048476	nucleus // replication fork // cytoplasm // mitochondrion // Rad51B-Rad51C-Rad51D-XRCC2 complex // Rad51C-XRCC3 complex // perinuclear region of cytoplasm // Holliday junction resolvase complex // Holliday junction resolvase complex // nucleus // nucleus // replication fork // cytoplasm // cytoplasm // mitochondrion // Rad51B-Rad51C-Rad51D-XRCC2 complex // Rad51C-XRCC3 complex // perinuclear regi…	GO:0000166 // GO:0000400 // GO:0003677 // GO:0005524 // GO:0008094 // GO:0008821 // GO:0008821 // GO:0000400	nucleotide binding // four-way junction DNA binding // DNA binding // ATP binding // DNA-dependent ATPase activity // crossover junction endodeoxyribonuclease activity // crossover junction endodeoxyribonuclease activity // four-way junction DNA binding	---	---	17267484	main
17315713	0.00786043	0.839291	1.17756	up	11.4014	11.5127	11.4508	11.2385	11.1882	11.2325	Atp5h	NM_027862	RefSeq	Mus musculus ATP synthase, H+ transporting, mitochondrial F0 complex, subunit D (Atp5h), mRNA.	chr15	-	5120602	5121172	GO:0006200 // GO:0006810 // GO:0006811 // GO:0015986 // GO:0015992 // GO:0046034	ATP catabolic process // transport // ion transport // ATP synthesis coupled proton transport // proton transport // ATP metabolic process	GO:0000276 // GO:0005739 // GO:0005739 // GO:0005743 // GO:0005743 // GO:0005753 // GO:0016020 // GO:0045263 // GO:0000276 // GO:0005739 // GO:0005743 // GO:0005753	mitochondrial proton-transporting ATP synthase complex, coupling factor F(o) // mitochondrion // mitochondrion // mitochondrial inner membrane // mitochondrial inner membrane // mitochondrial proton-transporting ATP synthase complex // membrane // proton-transporting ATP synthase complex, coupling factor F(o) // mitochondrial proton-transporting ATP synthase complex, coupling factor F(o) // mitoc…	GO:0015078 // GO:0016887	hydrogen ion transmembrane transporter activity // ATPase activity	GenMAPP	Electron_Transport_Chain	17315713	main
17499155	0.00788924	0.839291	0.864783	down	5.58328	5.48519	5.48883	5.74337	5.68367	5.76008	Mcf2l	NM_001159485	RefSeq	Mus musculus mcf.2 transforming sequence-like (Mcf2l), transcript variant 3, mRNA.	chr8	+	12873806	13020905	GO:0007266 // GO:0032319 // GO:0035023 // GO:0035556 // GO:0045944 // GO:0032321 // GO:0032321 // GO:0043547	Rho protein signal transduction // regulation of Rho GTPase activity // regulation of Rho protein signal transduction // intracellular signal transduction // positive regulation of transcription from RNA polymerase II promoter // positive regulation of Rho GTPase activity // positive regulation of Rho GTPase activity // positive regulation of GTPase activity	GO:0005615 // GO:0005622 // GO:0005737 // GO:0005886 // GO:0016020 // GO:0030027	extracellular space // intracellular // cytoplasm // plasma membrane // membrane // lamellipodium	GO:0005085 // GO:0005089 // GO:0005515 // GO:0005545 // GO:0005089	guanyl-nucleotide exchange factor activity // Rho guanyl-nucleotide exchange factor activity // protein binding // 1-phosphatidylinositol binding // Rho guanyl-nucleotide exchange factor activity	---	---	17499155	main
17202733	0.00790029	0.839291	0.856556	down	8.31495	8.30305	8.37142	8.54994	8.61182	8.49642	---	---	---	---	---	---	0	0	---	---	---	---	---	---	---	---	17202733	normgene->intron
17499594	0.0079088	0.839291	1.11565	up	6.38863	6.35433	6.30652	6.20501	6.21049	6.16098	Defb4	NM_019728	RefSeq	Mus musculus defensin beta 4 (Defb4), mRNA.	chr8	+	19198704	19201547	GO:0006952 // GO:0042742	defense response // defense response to bacterium	GO:0005576	extracellular region	---	---	---	---	17499594	main
17357827	0.00792335	0.839291	0.697888	down	3.78803	3.87012	3.98302	4.39583	4.26095	4.53485	Gm4952	NM_001013762	RefSeq	Mus musculus predicted gene 4952 (Gm4952), transcript variant 1, mRNA.	chr19	+	12599984	12627616	GO:0008150 // GO:0008152	biological_process // metabolic process	GO:0005739 // GO:0005739	mitochondrion // mitochondrion	GO:0016740 // GO:0016746 // GO:0047961 // GO:0003674	transferase activity // transferase activity, transferring acyl groups // glycine N-acyltransferase activity // molecular_function	---	---	17357827	main
17296702	0.00795582	0.839291	1.20336	up	6.72456	6.86458	6.78497	6.50074	6.48031	6.59279	1700110I01Rik	NR_038059	RefSeq	Mus musculus RIKEN cDNA 1700110I01 gene (1700110I01Rik), long non-coding RNA.	chr14	+	3892557	3920672	---	---	---	---	---	---	---	---	17296702	main
17472364	0.00799559	0.839291	0.82174	down	3.59126	3.73535	3.62452	3.99797	3.92696	3.87736	Slco1a4	NM_030687	RefSeq	Mus musculus solute carrier organic anion transporter family, member 1a4 (Slco1a4), mRNA.	chr6	-	141805440	141856199	GO:0006810 // GO:0006811 // GO:0006820 // GO:0006869 // GO:0015711 // GO:0015721 // GO:0034220 // GO:0043252 // GO:0015721 // GO:0043252	transport // ion transport // anion transport // lipid transport // organic anion transport // bile acid and bile salt transport // ion transmembrane transport // sodium-independent organic anion transport // bile acid and bile salt transport // sodium-independent organic anion transport	GO:0005886 // GO:0016020 // GO:0016021 // GO:0016020	plasma membrane // membrane // integral component of membrane // membrane	GO:0005215 // GO:0008514 // GO:0008514 // GO:0015125 // GO:0008514 // GO:0015125	transporter activity // organic anion transmembrane transporter activity // organic anion transmembrane transporter activity // bile acid transmembrane transporter activity // organic anion transmembrane transporter activity // bile acid transmembrane transporter activity	---	---	17472364	main
17210459	0.00800997	0.839291	0.550276	down	4.82647	4.43892	4.73947	5.74006	5.29571	5.54828	---	---	---	---	---	---	0	0	---	---	---	---	---	---	---	---	17210459	normgene->intron
17206939	0.0080203	0.839291	0.50408	down	4.84044	5.29068	5.00256	6.32205	5.83728	5.92841	---	---	---	---	---	---	0	0	---	---	---	---	---	---	---	---	17206939	normgene->intron
17200539	0.00802196	0.839291	0.379079	down	3.23753	3.2295	3.85622	5.03973	4.91061	4.63556	---	---	---	---	---	---	0	0	---	---	---	---	---	---	---	---	17200539	normgene->intron
17214907	0.00805167	0.839291	0.632271	down	4.75518	4.72704	4.852	5.50549	5.26375	5.53695	Gm16025	ENSMUST00000161923	ENSEMBL	havana:known chromosome:GRCm38:1:85326729:85342615:1 gene:ENSMUSG00000089652 gene_biotype:lincRNA transcript_biotype:lincRNA	chr1	+	85326729	85342615	---	---	---	---	---	---	---	---	17214907	main
17533746	0.00806433	0.839291	1.42768	up	4.65737	4.88855	4.89671	4.40614	4.22074	4.28103	Agtr2	ENSMUST00000089188	ENSEMBL	ensembl_havana_transcript:known chromosome:GRCm38:X:21484544:21489164:1 gene:ENSMUSG00000068122 gene_biotype:protein_coding transcript_biotype:protein_coding	chrX	+	21484544	21489164	GO:0001991 // GO:0002018 // GO:0002033 // GO:0002035 // GO:0006883 // GO:0006954 // GO:0006954 // GO:0007165 // GO:0007166 // GO:0007186 // GO:0007199 // GO:0008284 // GO:0010459 // GO:0010700 // GO:0021695 // GO:0032304 // GO:0032516 // GO:0035556 // GO:0035566 // GO:0035640 // GO:0035815 // GO:0035932 // GO:0038166 // GO:0038166 // GO:0042312 // GO:0042416 // GO:0042981 // GO:0042990 // GO:0043…	regulation of systemic arterial blood pressure by circulatory renin-angiotensin // renin-angiotensin regulation of aldosterone production // vasodilation by angiotensin involved in regulation of systemic arterial blood pressure // brain renin-angiotensin system // cellular sodium ion homeostasis // inflammatory response // inflammatory response // signal transduction // cell surface receptor sign…	GO:0005622 // GO:0005886 // GO:0016020 // GO:0016021 // GO:0048471 // GO:0005886 // GO:0048471	intracellular // plasma membrane // membrane // integral component of membrane // perinuclear region of cytoplasm // plasma membrane // perinuclear region of cytoplasm	GO:0004871 // GO:0004930 // GO:0004945 // GO:0004945 // GO:0004945 // GO:0008134 // GO:0017046 // GO:0005515 // GO:0004945 // GO:0008134 // GO:0017046	signal transducer activity // G-protein coupled receptor activity // angiotensin type II receptor activity // angiotensin type II receptor activity // angiotensin type II receptor activity // transcription factor binding // peptide hormone binding // protein binding // angiotensin type II receptor activity // transcription factor binding // peptide hormone binding	GenMAPP // GenMAPP // GenMAPP	GPCRDB_Class_A_Rhodopsin-like // Peptide_GPCRs // ACE-Inhibitor_pathway_PharmGKB	17533746	main
17542034	0.00809216	0.839291	1.42068	up	2.89338	2.87491	3.09259	2.43945	2.51358	2.39589	Cdr1	NM_001166658	RefSeq	Mus musculus cerebellar degeneration related antigen 1 (Cdr1), mRNA.	chrX	-	61183246	61185558	GO:0008150	biological_process	GO:0005575	cellular_component	GO:0003674	molecular_function	---	---	17542034	main
17202425	0.00817042	0.839291	0.447775	down	5.46955	5.50422	5.10294	6.21273	6.82618	6.48266	---	---	---	---	---	---	0	0	---	---	---	---	---	---	---	---	17202425	normgene->intron
17533937	0.00820953	0.839291	0.872008	down	7.03307	6.93917	6.98105	7.18498	7.23187	7.12889	Gm2799	NM_001168334	RefSeq	Mus musculus predicted gene 2799 (Gm2799), mRNA.	chrX	+	32278394	32280342	GO:0008150	biological_process	GO:0005575	cellular_component	GO:0003674	molecular_function	---	---	17533937	main
17236196	0.00822018	0.839291	1.49554	up	4.22503	4.39318	4.2627	3.80046	3.53641	3.79219	1810014B01Rik	NR_015572	RefSeq	Mus musculus RIKEN cDNA 1810014B01 gene (1810014B01Rik), non-coding RNA.	chr10	+	86685527	86694806	---	---	---	---	---	---	---	---	17236196	main
17212309	0.00828149	0.839291	0.826658	down	4.9233	4.79266	4.89808	5.21868	5.13814	5.08111	Gm9915	ENSMUST00000066196	ENSEMBL	ensembl:known chromosome:GRCm38:1:42229726:42231108:1 gene:ENSMUSG00000053640 gene_biotype:lincRNA transcript_biotype:lincRNA	chr1	+	42229726	42231108	---	---	---	---	---	---	---	---	17212309	main
17204031	0.00832168	0.839291	0.504767	down	4.85754	4.59396	4.69368	5.96891	5.60052	5.50434	---	---	---	---	---	---	0	0	---	---	---	---	---	---	---	---	17204031	normgene->intron
17207763	0.0083372	0.839291	0.38255	down	4.22118	4.84513	4.84049	5.66719	6.34549	6.05854	---	---	---	---	---	---	0	0	---	---	---	---	---	---	---	---	17207763	normgene->intron
17343550	0.00834924	0.839291	1.16559	up	2.395	2.34135	2.28848	2.13767	2.09101	2.13447	Gm4461	NM_001199062	RefSeq	Mus musculus predicted gene 4461 (Gm4461), mRNA.	chr17	-	33215261	33216351	GO:0007165 // GO:0007186 // GO:0007608 // GO:0050896 // GO:0050911	signal transduction // G-protein coupled receptor signaling pathway // sensory perception of smell // response to stimulus // detection of chemical stimulus involved in sensory perception of smell	GO:0005886 // GO:0016020 // GO:0016021	plasma membrane // membrane // integral component of membrane	GO:0004871 // GO:0004930 // GO:0004984	signal transducer activity // G-protein coupled receptor activity // olfactory receptor activity	---	---	17343550	main
17517903	0.00835633	0.839291	1.27662	up	3.37163	3.23666	3.21998	2.99429	2.81789	2.95801	4930461G14Rik	NR_040736	RefSeq	Mus musculus RIKEN cDNA 4930461G14 gene (4930461G14Rik), long non-coding RNA.	chr9	+	58455173	58469623	---	---	---	---	---	---	---	---	17517903	main
17551143	0.00839156	0.839291	1.37292	up	9.30489	9.53514	9.39606	8.84324	8.94758	9.07363	---	---	---	---	---	---	0	0	---	---	---	---	---	---	---	---	17551143	control->affx->bac_spike
17395366	0.00844262	0.839291	1.37895	up	8.20041	8.37805	8.42276	7.83908	7.99988	7.77139	Gm14407	ENSMUST00000121260	ENSEMBL	ensembl_havana_transcript:known chromosome:GRCm38:2:177085356:177085802:-1 gene:ENSMUSG00000082023 gene_biotype:pseudogene transcript_biotype:processed_pseudogene	chr2	-	177085306	177085802	---	---	---	---	---	---	---	---	17395366	main
17231116	0.00844534	0.839291	0.826493	down	9.05135	8.98961	9.00645	9.21364	9.32667	9.32957	---	GENSCAN00000023202	ENSEMBL	cdna:genscan chromosome:GRCm38:1:192073820:192137886:-1 transcript_biotype:protein_coding	chr1	-	192073733	192074508	---	---	---	---	---	---	---	---	17231116	main
17531193	0.00849778	0.839291	0.862368	down	5.28858	5.28116	5.38184	5.54843	5.49223	5.55319	Klhdc8b	NM_030075	RefSeq	Mus musculus kelch domain containing 8B (Klhdc8b), mRNA.	chr9	-	108447639	108461581	GO:0008150	biological_process	GO:0005737 // GO:0005737	cytoplasm // cytoplasm	GO:0003674	molecular_function	---	---	17531193	main
17457462	0.00850276	0.839291	0.544209	down	6.96174	6.58826	6.54504	7.8199	7.50801	7.40482	---	AK040518	GenBank HTC	Mus musculus 0 day neonate thymus cDNA, RIKEN full-length enriched library, clone:A430104N20 product:unclassifiable, full insert sequence.	chr6	+	38577973	38584489	---	---	---	---	---	---	---	---	17457462	main
17370367	0.00850427	0.839291	1.38673	up	3.05665	2.96614	3.04698	2.42587	2.58114	2.64095	Olfr364-ps1	ENSMUST00000104995	ENSEMBL	havana:known chromosome:GRCm38:2:37146214:37147137:1 gene:ENSMUSG00000078198 gene_biotype:protein_coding transcript_biotype:protein_coding	chr2	+	37146214	37147137	GO:0007186	G-protein coupled receptor signaling pathway	GO:0005886 // GO:0016021	plasma membrane // integral component of membrane	GO:0004930 // GO:0004984	G-protein coupled receptor activity // olfactory receptor activity	---	---	17370367	main
17203087	0.00853128	0.839291	0.302591	down	3.87841	3.21496	3.37948	4.98109	4.87313	5.72227	---	---	---	---	---	---	0	0	---	---	---	---	---	---	---	---	17203087	normgene->intron
17204857	0.00854917	0.839291	0.439537	down	4.34262	4.26251	3.82089	5.35802	5.20957	5.45818	---	---	---	---	---	---	0	0	---	---	---	---	---	---	---	---	17204857	normgene->intron
17516151	0.00861127	0.839291	1.23304	up	2.83677	2.93209	2.76946	2.62206	2.49932	2.51174	Olfr25	NM_146870	RefSeq	Mus musculus olfactory receptor 25 (Olfr25), mRNA.	chr9	+	38329492	38330559	GO:0007165 // GO:0007186 // GO:0007608 // GO:0050896 // GO:0050911 // GO:0007186 // GO:0007186 // GO:0007608 // GO:0050911 // GO:0050911 // GO:0007608	signal transduction // G-protein coupled receptor signaling pathway // sensory perception of smell // response to stimulus // detection of chemical stimulus involved in sensory perception of smell // G-protein coupled receptor signaling pathway // G-protein coupled receptor signaling pathway // sensory perception of smell // detection of chemical stimulus involved in sensory perception of smell /…	GO:0005886 // GO:0016020 // GO:0016021 // GO:0016021 // GO:0016021	plasma membrane // membrane // integral component of membrane // integral component of membrane // integral component of membrane	GO:0004871 // GO:0004930 // GO:0004984 // GO:0004984 // GO:0004984	signal transducer activity // G-protein coupled receptor activity // olfactory receptor activity // olfactory receptor activity // olfactory receptor activity	GenMAPP	GPCRDB_Other	17516151	main
17526270	0.00863329	0.839291	1.26798	up	8.8148	8.93149	8.91869	8.4707	8.6492	8.51423	---	---	---	---	---	---	0	0	---	---	---	---	---	---	---	---	17526270	normgene->exon
17324668	0.00863974	0.839291	0.743866	down	7.9336	7.86512	7.82114	8.29455	8.4072	8.19304	---	---	---	---	---	---	0	0	---	---	---	---	---	---	---	---	17324668	normgene->exon
17425703	0.00864254	0.839291	0.761823	down	5.39319	5.56658	5.5239	5.97577	5.76987	5.91339	Gm12580	ENSMUST00000127456	ENSEMBL	havana:known chromosome:GRCm38:4:58648392:58658592:-1 gene:ENSMUSG00000086470 gene_biotype:lincRNA transcript_biotype:lincRNA	chr4	-	58648392	58658592	---	---	---	---	---	---	---	---	17425703	main
17274471	0.00865116	0.839291	1.18896	up	7.43708	7.36967	7.48796	7.12993	7.158	7.257	Iah1	NM_026347	RefSeq	Mus musculus isoamyl acetate-hydrolyzing esterase 1 homolog (S. cerevisiae) (Iah1), mRNA.	chr12	+	21316392	21323607	GO:0006629 // GO:0016042 // GO:0008150	lipid metabolic process // lipid catabolic process // biological_process	---	---	GO:0004518 // GO:0016787 // GO:0016788 // GO:0042578 // GO:0043765 // GO:0044824 // GO:0003674	nuclease activity // hydrolase activity // hydrolase activity, acting on ester bonds // phosphoric ester hydrolase activity // T/G mismatch-specific endonuclease activity // retroviral 3' processing activity // molecular_function	---	---	17274471	main
17405667	0.00867591	0.839291	0.819789	down	10.7622	10.6905	10.6102	10.9753	11.0436	10.9047	Ssr3	NM_026155	RefSeq	Mus musculus signal sequence receptor, gamma (Ssr3), mRNA.	chr3	-	65379655	65392623	GO:0006613	cotranslational protein targeting to membrane	GO:0005783 // GO:0005784 // GO:0016020 // GO:0016021 // GO:0030176 // GO:0005789	endoplasmic reticulum // Sec61 translocon complex // membrane // integral component of membrane // integral component of endoplasmic reticulum membrane // endoplasmic reticulum membrane	---	---	---	---	17405667	main
17278339	0.00868249	0.839291	1.13298	up	4.17751	4.24112	4.16547	4.06969	3.99677	3.97676	6230426M11Rik	AK134511	GenBank HTC	Mus musculus 11 days embryo head cDNA, RIKEN full-length enriched library, clone:6230426M11 product:unclassifiable, full insert sequence.	chr12	+	104752095	104752778	---	---	---	---	---	---	---	---	17278339	main
17204205	0.00869662	0.839291	0.375569	down	2.88933	2.77993	2.28078	4.48374	3.77956	3.89215	---	---	---	---	---	---	0	0	---	---	---	---	---	---	---	---	17204205	normgene->intron
17523531	0.00869774	0.839291	1.31393	up	6.46552	6.56377	6.67186	6.2569	6.19704	6.06639	Tmem42	NM_025339	RefSeq	Mus musculus transmembrane protein 42 (Tmem42), transcript variant 1, mRNA.	chr9	+	123021326	123023491	GO:0008150	biological_process	GO:0016020 // GO:0016021 // GO:0005575	membrane // integral component of membrane // cellular_component	GO:0003674	molecular_function	---	---	17523531	main
17205457	0.00870085	0.839291	0.270919	down	2.22256	1.50577	1.80188	4.24742	3.25359	3.5908	---	---	---	---	---	---	0	0	---	---	---	---	---	---	---	---	17205457	normgene->intron
17466553	0.00870673	0.839291	1.18836	up	7.06814	7.1913	7.08189	6.91805	6.87115	6.8062	Zfp777	NM_001081382	RefSeq	Mus musculus zinc finger protein 777 (Zfp777), mRNA.	chr6	-	48024188	48048911	GO:0006355 // GO:0008150	regulation of transcription, DNA-templated // biological_process	GO:0005575 // GO:0005622	cellular_component // intracellular	GO:0046872 // GO:0003674 // GO:0003676	metal ion binding // molecular_function // nucleic acid binding	---	---	17466553	main
17352198	0.00877165	0.839291	1.24678	up	3.64466	3.56124	3.50983	3.32859	3.27308	3.15742	4930445N18Rik	XR_386401	RefSeq	PREDICTED: Mus musculus RIKEN cDNA 4930445N18 gene (4930445N18Rik), transcript variant X1, ncRNA.	chr18	+	82855894	82870604	---	---	---	---	---	---	---	---	17352198	main
17482719	0.00881784	0.839291	0.830726	down	7.99893	7.95119	7.85562	8.15665	8.19851	8.25522	Ubfd1	NM_138589	RefSeq	Mus musculus ubiquitin family domain containing 1 (Ubfd1), mRNA.	chr7	+	122067175	122082199	GO:0008150	biological_process	GO:0005575	cellular_component	GO:0044822	poly(A) RNA binding	---	---	17482719	main
17300303	0.00884905	0.839291	1.1398	up	5.41456	5.46462	5.51406	5.32682	5.2656	5.23464	Rem2	ENSMUST00000164697	ENSEMBL	havana:novel chromosome:GRCm38:14:54476252:54479679:1 gene:ENSMUSG00000022176 gene_biotype:protein_coding transcript_biotype:protein_coding	chr14	+	54476100	54480434	GO:0006184 // GO:0007165 // GO:0007264 // GO:0006184	GTP catabolic process // signal transduction // small GTPase mediated signal transduction // GTP catabolic process	GO:0005886 // GO:0016020 // GO:0016020	plasma membrane // membrane // membrane	GO:0000166 // GO:0003924 // GO:0005525 // GO:0003924 // GO:0005525	nucleotide binding // GTPase activity // GTP binding // GTPase activity // GTP binding	---	---	17300303	main
17338821	0.00887147	0.839291	1.31906	up	10.034	10.1491	10.1326	9.59354	9.80444	9.71422	Rpl36	NM_018730	RefSeq	Mus musculus ribosomal protein L36 (Rpl36), mRNA.	chr17	+	56613395	56614246	GO:0006412	translation	GO:0005622 // GO:0005840 // GO:0030529	intracellular // ribosome // ribonucleoprotein complex	GO:0003735 // GO:0003674	structural constituent of ribosome // molecular_function	GenMAPP	Ribosomal_Proteins	17338821	main
17440757	0.00888592	0.839291	1.28257	up	7.49258	7.63106	7.65354	7.12585	7.2611	7.31197	Iscu	NM_025526	RefSeq	Mus musculus IscU iron-sulfur cluster scaffold homolog (E. coli) (Iscu), mRNA.	chr5	+	113772748	113778288	GO:0016226	iron-sulfur cluster assembly	GO:0005737 // GO:0005739 // GO:0005739 // GO:0005829 // GO:0005737 // GO:0005739 // GO:0005829	cytoplasm // mitochondrion // mitochondrion // cytosol // cytoplasm // mitochondrion // cytosol	GO:0005506 // GO:0032947 // GO:0046872 // GO:0051536 // GO:0032947	iron ion binding // protein complex scaffold // metal ion binding // iron-sulfur cluster binding // protein complex scaffold	---	---	17440757	main
17419420	0.00889333	0.839291	1.24892	up	6.32429	6.25495	6.42947	5.99963	6.09299	5.956	Gm12999	ENSMUST00000124471	ENSEMBL	havana:known chromosome:GRCm38:4:132532687:132533601:1 gene:ENSMUSG00000087352 gene_biotype:antisense transcript_biotype:antisense	chr4	+	132532687	132533601	---	---	---	---	---	---	---	---	17419420	main
17500697	0.00896351	0.839291	1.33536	up	3.9892	4.20489	4.16465	3.66858	3.63708	3.80482	Adam24	NM_010086	RefSeq	Mus musculus a disintegrin and metallopeptidase domain 24 (testase 1) (Adam24), mRNA.	chr8	+	40675094	40682199	GO:0006508 // GO:0007229 // GO:0007275 // GO:0007283 // GO:0030154 // GO:0060468 // GO:0006508	proteolysis // integrin-mediated signaling pathway // multicellular organismal development // spermatogenesis // cell differentiation // prevention of polyspermy // proteolysis	GO:0016020 // GO:0016021 // GO:0005575	membrane // integral component of membrane // cellular_component	GO:0004222 // GO:0005178 // GO:0008233 // GO:0008237 // GO:0008270 // GO:0016787 // GO:0046872 // GO:0008237	metalloendopeptidase activity // integrin binding // peptidase activity // metallopeptidase activity // zinc ion binding // hydrolase activity // metal ion binding // metallopeptidase activity	---	---	17500697	main
17307215	0.00901622	0.839291	0.747814	down	9.41231	9.44512	9.52389	9.96355	9.91233	9.75759	Zdhhc20	NM_029492	RefSeq	Mus musculus zinc finger, DHHC domain containing 20 (Zdhhc20), mRNA.	chr14	-	57832702	57890262	GO:0018345 // GO:0008152	protein palmitoylation // metabolic process	GO:0005886 // GO:0016020 // GO:0016021	plasma membrane // membrane // integral component of membrane	GO:0008270 // GO:0016409 // GO:0016740 // GO:0016746 // GO:0019706 // GO:0046872	zinc ion binding // palmitoyltransferase activity // transferase activity // transferase activity, transferring acyl groups // protein-cysteine S-palmitoyltransferase activity // metal ion binding	---	---	17307215	main
17296971	0.00903212	0.839291	1.22099	up	5.44289	5.54629	5.58036	5.17351	5.32097	5.21029	Gm17046	ENSMUST00000168078	ENSEMBL	havana:known chromosome:GRCm38:14:5877076:5877925:1 gene:ENSMUSG00000091613 gene_biotype:pseudogene transcript_biotype:processed_pseudogene	chr14	+	5385805	5386648	---	---	---	---	---	---	---	---	17296971	main
17203833	0.00905629	0.839291	0.311877	down	3.74702	4.45727	3.6244	6.0386	5.66042	5.19836	---	---	---	---	---	---	0	0	---	---	---	---	---	---	---	---	17203833	normgene->intron
17382432	0.00907329	0.839291	1.15458	up	4.51222	4.47591	4.5832	4.3584	4.33348	4.2575	Slc34a3	NM_080854	RefSeq	Mus musculus solute carrier family 34 (sodium phosphate), member 3 (Slc34a3), mRNA.	chr2	-	25228897	25234364	GO:0006810 // GO:0006811 // GO:0006814 // GO:0006817 // GO:0006817 // GO:0030643 // GO:0035435 // GO:0035435 // GO:0035725 // GO:0044341 // GO:0006814 // GO:0006817 // GO:0030643 // GO:0035435 // GO:0035725 // GO:0044341 // GO:0055085	transport // ion transport // sodium ion transport // phosphate ion transport // phosphate ion transport // cellular phosphate ion homeostasis // phosphate ion transmembrane transport // phosphate ion transmembrane transport // sodium ion transmembrane transport // sodium-dependent phosphate transport // sodium ion transport // phosphate ion transport // cellular phosphate ion homeostasis // phos…	GO:0005903 // GO:0016020 // GO:0016021 // GO:0016324 // GO:0016324 // GO:0031410 // GO:0031526	brush border // membrane // integral component of membrane // apical plasma membrane // apical plasma membrane // cytoplasmic vesicle // brush border membrane	GO:0005436 // GO:0015293 // GO:0015321 // GO:0015321 // GO:0005436 // GO:0015321	sodium:phosphate symporter activity // symporter activity // sodium-dependent phosphate transmembrane transporter activity // sodium-dependent phosphate transmembrane transporter activity // sodium:phosphate symporter activity // sodium-dependent phosphate transmembrane transporter activity	---	---	17382432	main
17207831	0.00908932	0.839291	0.440717	down	5.35389	5.36998	5.36279	6.76154	6.4226	6.42151	---	---	---	---	---	---	0	0	---	---	---	---	---	---	---	---	17207831	normgene->intron
17440754	0.00916767	0.839291	1.27987	up	11.2733	11.4025	11.4273	10.9153	11.0066	11.1113	---	---	---	---	chr5	+	113767099	113767412	---	---	---	---	---	---	---	---	17440754	main
17337650	0.00919999	0.839291	0.768253	down	1.28298	1.49179	1.36531	1.66701	1.7771	1.83947	Esp31	NM_001177586	RefSeq	Mus musculus exocrine gland secreted peptide 31 (Esp31), mRNA.	chr17	+	38639447	38645653	GO:0008150	biological_process	GO:0005615	extracellular space	GO:0005186 // GO:0005186 // GO:0005186	pheromone activity // pheromone activity // pheromone activity	---	---	17337650	main
17527495	0.00920227	0.839291	1.25618	up	9.15481	9.11022	9.1698	8.84337	8.72813	8.87284	Commd4	NM_025417	RefSeq	Mus musculus COMM domain containing 4 (Commd4), mRNA.	chr9	-	57155041	57158299	GO:0008150	biological_process	GO:0005737 // GO:0005737	cytoplasm // cytoplasm	GO:0003674	molecular_function	---	---	17527495	main
17305091	0.00920937	0.839291	1.44607	up	5.06616	5.22875	5.25029	4.77157	4.4839	4.68534	Opn4	NM_001128599	RefSeq	Mus musculus opsin 4 (melanopsin) (Opn4), transcript variant 2, mRNA.	chr14	-	34590618	34600142	GO:0007165 // GO:0007186 // GO:0007601 // GO:0007602 // GO:0007602 // GO:0009584 // GO:0016056 // GO:0018298 // GO:0042752 // GO:0048511 // GO:0050896 // GO:0007186 // GO:0007602	signal transduction // G-protein coupled receptor signaling pathway // visual perception // phototransduction // phototransduction // detection of visible light // rhodopsin mediated signaling pathway // protein-chromophore linkage // regulation of circadian rhythm // rhythmic process // response to stimulus // G-protein coupled receptor signaling pathway // phototransduction	GO:0005886 // GO:0016020 // GO:0016021 // GO:0005886 // GO:0016021	plasma membrane // membrane // integral component of membrane // plasma membrane // integral component of membrane	GO:0004871 // GO:0004930 // GO:0005502 // GO:0008020 // GO:0008020 // GO:0008020 // GO:0009881 // GO:0005502 // GO:0005502 // GO:0008020	signal transducer activity // G-protein coupled receptor activity // 11-cis retinal binding // G-protein coupled photoreceptor activity // G-protein coupled photoreceptor activity // G-protein coupled photoreceptor activity // photoreceptor activity // 11-cis retinal binding // 11-cis retinal binding // G-protein coupled photoreceptor activity	GenMAPP	GPCRDB_Class_A_Rhodopsin-like	17305091	main
17283088	0.0092989	0.839291	0.754104	down	2.82726	2.92741	2.73792	3.25866	3.26475	3.19591	1700019M22Rik	NR_103800	RefSeq	Mus musculus RIKEN cDNA 1700019M22 gene (1700019M22Rik), non-coding RNA.	chr12	-	96046610	96047222	GO:0008150	biological_process	GO:0005575	cellular_component	GO:0003674	molecular_function	---	---	17283088	main
17543194	0.00930447	0.839291	0.52869	down	4.7177	4.58705	4.22022	5.35384	5.66029	5.28606	Gm23557	ENSMUST00000157820	ENSEMBL	ncrna:known chromosome:GRCm38:X:93573731:93573868:-1 gene:ENSMUSG00000088445 gene_biotype:snoRNA transcript_biotype:snoRNA	chrX	-	93573731	93573868	---	---	---	---	---	---	---	---	17543194	main
17202259	0.00931304	0.839291	0.598305	down	4.33419	3.92394	4.18169	5.01603	4.70483	4.95311	---	---	---	---	---	---	0	0	---	---	---	---	---	---	---	---	17202259	normgene->intron
17210731	0.00940724	0.839291	0.562609	down	6.04047	5.67586	5.67812	6.58941	6.5668	6.75179	---	---	---	---	---	---	0	0	---	---	---	---	---	---	---	---	17210731	normgene->intron
17331852	0.00941001	0.839291	1.34807	up	2.26976	2.50956	2.40382	2.00196	2.0302	1.86277	Krtap13	NM_010671	RefSeq	Mus musculus keratin associated protein 13 (Krtap13), mRNA.	chr16	-	88750744	88751628	---	---	GO:0005882	intermediate filament	---	---	---	---	17331852	main
17306859	0.00944214	0.839291	1.30158	up	10.7222	10.8735	10.8712	10.3931	10.3674	10.5629	---	---	---	---	---	---	0	0	---	---	---	---	---	---	---	---	17306859	normgene->exon
17508166	0.00950079	0.839291	1.10445	up	9.43325	9.42091	9.49547	9.27999	9.30514	9.3351	---	---	---	---	---	---	0	0	---	---	---	---	---	---	---	---	17508166	normgene->exon
17211560	0.0095154	0.839291	1.14816	up	3.51716	3.42519	3.44118	3.20265	3.31018	3.27236	Gm23024	ENSMUST00000158770	ENSEMBL	ncrna:known chromosome:GRCm38:1:32726639:32726930:1 gene:ENSMUSG00000089395 gene_biotype:misc_RNA transcript_biotype:misc_RNA	chr1	+	32726639	32726930	---	---	---	---	---	---	---	---	17211560	main
17543024	0.00951964	0.839291	1.54727	up	4.76879	5.03639	4.71334	4.37213	4.06832	4.19375	Gm26775	ENSMUST00000180684	ENSEMBL	ensembl_lincrna:known chromosome:GRCm38:X:81070694:81073102:-1 gene:ENSMUSG00000096919 gene_biotype:lincRNA transcript_biotype:lincRNA	chrX	-	81070694	81073102	---	---	---	---	---	---	---	---	17543024	main
17253630	0.00964101	0.839291	1.323	up	6.56941	6.78743	6.62422	6.16062	6.27968	6.33296	Unc119	NM_011676	RefSeq	Mus musculus unc-119 homolog (C. elegans) (Unc119), mRNA.	chr11	+	78343482	78349164	GO:0006810 // GO:0007109 // GO:0007601 // GO:0015031 // GO:0042953 // GO:0042953 // GO:0050896 // GO:0061098 // GO:1900186 // GO:2001287 // GO:0007109	transport // cytokinesis, completion of separation // visual perception // protein transport // lipoprotein transport // lipoprotein transport // response to stimulus // positive regulation of protein tyrosine kinase activity // negative regulation of clathrin-mediated endocytosis // negative regulation of caveolin-mediated endocytosis // cytokinesis, completion of separation	GO:0000922 // GO:0005737 // GO:0005813 // GO:0005856 // GO:0045171 // GO:0051233 // GO:0000922 // GO:0005813 // GO:0005813 // GO:0005815 // GO:0045171 // GO:0051233	spindle pole // cytoplasm // centrosome // cytoskeleton // intercellular bridge // spindle midzone // spindle pole // centrosome // centrosome // microtubule organizing center // intercellular bridge // spindle midzone	GO:0005515 // GO:0008289 // GO:0008289 // GO:0008289	protein binding // lipid binding // lipid binding // lipid binding	---	---	17253630	main
17352907	0.00970934	0.839291	1.39631	up	3.87735	4.13473	3.93778	3.6101	3.45523	3.44644	4921533I20Rik	NR_033607	RefSeq	Mus musculus Riken cDNA 4921533I20 gene (4921533I20Rik), non-coding RNA.	chr18	-	17234483	17235482	---	---	---	---	---	---	---	---	17352907	main
17335340	0.00977597	0.839291	0.74186	down	4.06755	4.21276	3.98418	4.49582	4.64088	4.42071	E230001N04Rik	ENSMUST00000095448	ENSEMBL	ensembl:known chromosome:GRCm38:17:28523293:28525347:1 gene:ENSMUSG00000066170 gene_biotype:lincRNA transcript_biotype:lincRNA	chr17	+	28523257	28525370	GO:0008150	biological_process	GO:0005575	cellular_component	GO:0003674	molecular_function	---	---	17335340	main
17535707	0.00981936	0.839291	0.601595	down	5.00454	4.59224	4.84481	5.70015	5.53799	5.41855	Gm14817	ENSMUST00000148522	ENSEMBL	havana:known chromosome:GRCm38:X:73795215:73797616:1 gene:ENSMUSG00000085669 gene_biotype:processed_transcript transcript_biotype:processed_transcript	chrX	+	73795215	73797616	---	---	---	---	---	---	---	---	17535707	main
17527767	0.00982641	0.839291	1.29395	up	7.21901	7.28446	7.22545	6.89875	6.94034	6.76998	Gm7589	ENSMUST00000085631	ENSEMBL	ensembl_havana_transcript:known chromosome:GRCm38:9:59145677:59146210:-1 gene:ENSMUSG00000066592 gene_biotype:pseudogene transcript_biotype:processed_pseudogene	chr9	-	59145674	59146210	GO:0006412 // GO:0008150	translation // biological_process	GO:0005575 // GO:0005840 // GO:0005622 // GO:0030529	cellular_component // ribosome // intracellular // ribonucleoprotein complex	GO:0003674 // GO:0003735	molecular_function // structural constituent of ribosome	---	---	17527767	main
17526263	0.00993388	0.839291	1.69113	up	3.90046	3.79016	3.51804	3.10907	3.08276	2.74082	Gm26306	ENSMUST00000157773	ENSEMBL	ncrna:known chromosome:GRCm38:9:44395797:44395915:-1 gene:ENSMUSG00000088398 gene_biotype:snoRNA transcript_biotype:snoRNA	chr9	-	44395797	44395915	---	---	---	---	---	---	---	---	17526263	main
17311853	0.0100077	0.839291	0.880842	down	6.2415	6.18452	6.15062	6.39021	6.41659	6.31866	Pvt1	NR_003368	RefSeq	Mus musculus plasmacytoma variant translocation 1 (Pvt1), long non-coding RNA.	chr15	+	62037987	62378096	---	---	---	---	---	---	---	---	17311853	main
17396750	0.0100177	0.839291	1.15685	up	7.39364	7.31706	7.43463	7.19163	7.20661	7.11738	Ndufb5	NM_025316	RefSeq	Mus musculus NADH dehydrogenase (ubiquinone) 1 beta subcomplex, 5 (Ndufb5), mRNA.	chr3	+	32736990	32751566	GO:0006810 // GO:0055114 // GO:0008150	transport // oxidation-reduction process // biological_process	GO:0005634 // GO:0005739 // GO:0005739 // GO:0005743 // GO:0005747 // GO:0016020 // GO:0016021 // GO:0070469 // GO:0005739 // GO:0005743 // GO:0005747	nucleus // mitochondrion // mitochondrion // mitochondrial inner membrane // mitochondrial respiratory chain complex I // membrane // integral component of membrane // respiratory chain // mitochondrion // mitochondrial inner membrane // mitochondrial respiratory chain complex I	GO:0003674	molecular_function	---	---	17396750	main
17401418	0.0100302	0.839291	1.14918	up	4.30714	4.23294	4.3451	4.06836	4.14182	4.07428	Adora3	NM_027025	RefSeq	Mus musculus adenosine A3 receptor (Adora3), transcript variant 2, mRNA.	chr3	+	105870858	105924042	GO:0001973 // GO:0001973 // GO:0002553 // GO:0002553 // GO:0002687 // GO:0002687 // GO:0007165 // GO:0007186 // GO:0014068 // GO:0043306 // GO:0043306 // GO:0050729 // GO:0050729 // GO:0050850 // GO:0050850 // GO:0070257 // GO:0070257 // GO:0001973	adenosine receptor signaling pathway // adenosine receptor signaling pathway // histamine secretion by mast cell // histamine secretion by mast cell // positive regulation of leukocyte migration // positive regulation of leukocyte migration // signal transduction // G-protein coupled receptor signaling pathway // positive regulation of phosphatidylinositol 3-kinase signaling // positive regulatio…	GO:0005886 // GO:0005887 // GO:0016020 // GO:0016021 // GO:0005886 // GO:0042629 // GO:0042629	plasma membrane // integral component of plasma membrane // membrane // integral component of membrane // plasma membrane // mast cell granule // mast cell granule	GO:0001609 // GO:0001609 // GO:0004871 // GO:0004930 // GO:0001609	G-protein coupled adenosine receptor activity // G-protein coupled adenosine receptor activity // signal transducer activity // G-protein coupled receptor activity // G-protein coupled adenosine receptor activity	GenMAPP // GenMAPP // GenMAPP	GPCRDB_Class_A_Rhodopsin-like // GPCRDB_Other // Nucleotide_GPCRs	17401418	main
17506707	0.0100618	0.839291	0.683036	down	5.53711	5.6782	5.40502	6.26189	5.97177	6.03305	---	---	---	---	chr8	+	123805985	123835291	---	---	---	---	---	---	---	---	17506707	main
17405669	0.0101341	0.839291	0.73775	down	10.6782	10.6572	10.4611	11.0474	11.1471	10.9191	---	---	---	---	---	---	0	0	---	---	---	---	---	---	---	---	17405669	normgene->exon
17386210	0.0101652	0.839291	0.747825	down	4.82298	4.60919	4.77963	5.06009	5.27794	5.13158	Lrp2	NM_001081088	RefSeq	Mus musculus low density lipoprotein receptor-related protein 2 (Lrp2), mRNA.	chr2	-	69424335	69586067	GO:0006766 // GO:0006897 // GO:0006898 // GO:0006898 // GO:0008283 // GO:0010165 // GO:0016197 // GO:0020028 // GO:0030900 // GO:0042953 // GO:0045056 // GO:0046879	vitamin metabolic process // endocytosis // receptor-mediated endocytosis // receptor-mediated endocytosis // cell proliferation // response to X-ray // endosomal transport // hemoglobin import // forebrain development // lipoprotein transport // transcytosis // hormone secretion	GO:0005615 // GO:0005737 // GO:0005765 // GO:0005768 // GO:0005768 // GO:0005783 // GO:0005794 // GO:0005903 // GO:0005903 // GO:0005905 // GO:0016020 // GO:0016020 // GO:0016021 // GO:0016324 // GO:0016324 // GO:0030139 // GO:0031526 // GO:0031526 // GO:0043234 // GO:0043235 // GO:0045121 // GO:0045177 // GO:0070062 // GO:0005765 // GO:0005905 // GO:0016020 // GO:0043235	extracellular space // cytoplasm // lysosomal membrane // endosome // endosome // endoplasmic reticulum // Golgi apparatus // brush border // brush border // coated pit // membrane // membrane // integral component of membrane // apical plasma membrane // apical plasma membrane // endocytic vesicle // brush border membrane // brush border membrane // protein complex // receptor complex // membran…	GO:0004872 // GO:0004872 // GO:0005509 // GO:0005515 // GO:0017124 // GO:0030165 // GO:0030492 // GO:0032403 // GO:0042954 // GO:0046872 // GO:0050750	receptor activity // receptor activity // calcium ion binding // protein binding // SH3 domain binding // PDZ domain binding // hemoglobin binding // protein complex binding // lipoprotein transporter activity // metal ion binding // low-density lipoprotein particle receptor binding	---	---	17386210	main
17241912	0.0101947	0.839291	1.29654	up	7.54145	7.36819	7.56361	7.15705	7.02835	7.16755	Ddt	NM_010027	RefSeq	Mus musculus D-dopachrome tautomerase (Ddt), mRNA.	chr10	-	75771230	75773414	GO:0042438	melanin biosynthetic process	GO:0005737 // GO:0070062	cytoplasm // extracellular vesicular exosome	GO:0016829 // GO:0033981	lyase activity // D-dopachrome decarboxylase activity	---	---	17241912	main
17435771	0.0101948	0.839291	0.734665	down	9.24268	9.00948	9.14104	9.57512	9.69672	9.45522	Ept1	NM_027652	RefSeq	Mus musculus ethanolaminephosphotransferase 1 (CDP-ethanolamine-specific) (Ept1), mRNA.	chr5	+	30232581	30272430	GO:0006629 // GO:0008654 // GO:0006646 // GO:0008150	lipid metabolic process // phospholipid biosynthetic process // phosphatidylethanolamine biosynthetic process // biological_process	GO:0016020 // GO:0016021 // GO:0005575	membrane // integral component of membrane // cellular_component	GO:0004307 // GO:0016740 // GO:0016780 // GO:0046872 // GO:0003674	ethanolaminephosphotransferase activity // transferase activity // phosphotransferase activity, for other substituted phosphate groups // metal ion binding // molecular_function	---	---	17435771	main
17209903	0.0102108	0.839291	0.625674	down	3.97895	4.3165	4.30432	4.88416	5.04104	4.7099	---	---	---	---	---	---	0	0	---	---	---	---	---	---	---	---	17209903	normgene->intron
17484710	0.0102207	0.839291	1.23204	up	5.11515	5.16406	5.23462	4.87793	4.8796	4.85554	B4galnt4	NM_177897	RefSeq	Mus musculus beta-1,4-N-acetyl-galactosaminyl transferase 4 (B4galnt4), mRNA.	chr7	+	141061274	141072119	GO:0008152 // GO:0008152 // GO:0008152	metabolic process // metabolic process // metabolic process	GO:0005794 // GO:0016020 // GO:0016021 // GO:0032580	Golgi apparatus // membrane // integral component of membrane // Golgi cisterna membrane	GO:0008376 // GO:0008376 // GO:0016740 // GO:0016758 // GO:0033842 // GO:0008376	acetylgalactosaminyltransferase activity // acetylgalactosaminyltransferase activity // transferase activity // transferase activity, transferring hexosyl groups // N-acetyl-beta-glucosaminyl-glycoprotein 4-beta-N-acetylgalactosaminyltransferase activity // acetylgalactosaminyltransferase activity	---	---	17484710	main
17377774	0.0102249	0.839291	0.785454	down	7.71502	7.57585	7.57926	7.95501	8.00454	7.95968	Mcts2	NM_025543	RefSeq	Mus musculus malignant T cell amplified sequence 2 (Mcts2), mRNA.	chr2	+	152687148	152687946	GO:0006351 // GO:0006355 // GO:0008150	transcription, DNA-templated // regulation of transcription, DNA-templated // biological_process	GO:0005737 // GO:0005575	cytoplasm // cellular_component	GO:0003723	RNA binding	GenMAPP	mRNA_processing_binding_Reactome	17377774	main
17208095	0.0102456	0.839291	0.443626	down	3.56168	3.98379	4.20704	5.28393	4.90536	5.12861	---	---	---	---	---	---	0	0	---	---	---	---	---	---	---	---	17208095	normgene->intron
17248231	0.0102913	0.839291	1.17188	up	4.52749	4.50563	4.41831	4.2712	4.30906	4.18416	Nsg2	ENSMUST00000109409	ENSEMBL	havana:known chromosome:GRCm38:11:32000463:32018007:1 gene:ENSMUSG00000020297 gene_biotype:protein_coding transcript_biotype:protein_coding	chr11	+	32000459	32059206	GO:0007212 // GO:0048268	dopamine receptor signaling pathway // clathrin coat assembly	GO:0005768 // GO:0005794 // GO:0016020 // GO:0016021 // GO:0031410 // GO:0030659 // GO:0032580 // GO:0032585	endosome // Golgi apparatus // membrane // integral component of membrane // cytoplasmic vesicle // cytoplasmic vesicle membrane // Golgi cisterna membrane // multivesicular body membrane	GO:0032051	clathrin light chain binding	---	---	17248231	main
17356559	0.0103066	0.839291	1.2299	up	5.87947	6.03923	5.94227	5.63178	5.70659	5.63016	Frmd8os	XR_388303	RefSeq	PREDICTED: Mus musculus FERM domain containing 8, opposite strand (Frmd8os), misc_RNA.	chr19	+	5845623	5851775	---	---	---	---	---	---	---	---	17356559	main
17548551	0.0103299	0.839291	0.713537	down	5.68885	5.50809	5.48725	6.12249	6.13197	5.88598	---	BC106180	GenBank	Mus musculus cDNA clone IMAGE:30242701.	chr6	-	114901896	114905146	---	---	---	---	---	---	---	---	17548551	main
17498870	0.0103592	0.839291	2.02414	up	4.36468	4.72704	4.39627	3.30304	3.80756	3.29177	---	---	---	---	chr8	+	4735971	4736590	---	---	---	---	---	---	---	---	17498870	main
17470533	0.0103627	0.839291	0.882112	down	4.20154	4.16776	4.12074	4.34702	4.29064	4.39454	Klrg1	NM_016970	RefSeq	Mus musculus killer cell lectin-like receptor subfamily G, member 1 (Klrg1), mRNA.	chr6	-	122270596	122282882	GO:0002376 // GO:0007166 // GO:0045087	immune system process // cell surface receptor signaling pathway // innate immune response	GO:0005886 // GO:0016020 // GO:0016021 // GO:0005886	plasma membrane // membrane // integral component of membrane // plasma membrane	GO:0030246 // GO:0030246 // GO:0030246	carbohydrate binding // carbohydrate binding // carbohydrate binding	---	---	17470533	main
17300067	0.0103718	0.839291	1.33152	up	3.66451	3.50879	3.72249	3.2946	3.09067	3.27116	Trav7-6	ENSMUST00000103641	ENSEMBL	havana_ig_gene:known chromosome:GRCm38:14:53716716:53717290:1 gene:ENSMUSG00000096138 gene_biotype:TR_V_gene transcript_biotype:TR_V_gene	chr14	+	53716716	53717290	---	---	---	---	GO:0005515	protein binding	---	---	17300067	main
17278341	0.0103961	0.839291	0.833103	down	3.78567	3.70703	3.82336	3.97482	4.00999	4.11997	4930408O17Rik	ENSMUST00000021520	ENSEMBL	ensembl:known chromosome:GRCm38:12:104865330:104871524:1 gene:ENSMUSG00000021101 gene_biotype:protein_coding transcript_biotype:protein_coding	chr12	+	104865330	104871524	GO:0008150	biological_process	GO:0005575	cellular_component	GO:0003674	molecular_function	---	---	17278341	main
17284493	0.0105157	0.839291	0.737855	down	1.41891	1.50181	1.28013	1.86706	1.7833	1.87317	Ighv6-6	ENSMUST00000103489	ENSEMBL	ensembl_ig_gene:known chromosome:GRCm38:12:114434788:114435244:-1 gene:ENSMUSG00000076680 gene_biotype:IG_LV_gene transcript_biotype:IG_LV_gene	chr12	-	114434788	114435244	---	---	---	---	GO:0005515	protein binding	---	---	17284493	main
17238054	0.0105374	0.839291	1.80045	up	5.3777	5.73508	5.74679	4.71968	4.73606	4.88272	Ndufa4l2	NM_001098789	RefSeq	Mus musculus NADH dehydrogenase (ubiquinone) 1 alpha subcomplex, 4-like 2 (Ndufa4l2), mRNA.	chr10	+	127514939	127517154	GO:0008150	biological_process	GO:0005575	cellular_component	GO:0003674	molecular_function	---	---	17238054	main
17203211	0.0105738	0.839291	0.506541	down	4.59828	4.56997	4.22826	5.28353	5.76246	5.26595	---	---	---	---	---	---	0	0	---	---	---	---	---	---	---	---	17203211	normgene->intron
17321883	0.0105941	0.839291	1.27651	up	5.33852	5.4641	5.48226	5.05631	5.1043	5.07145	Krt82	NM_053249	RefSeq	Mus musculus keratin 82 (Krt82), mRNA.	chr15	-	101541216	101550667	GO:0008150	biological_process	GO:0005882 // GO:0045095 // GO:0045095	intermediate filament // keratin filament // keratin filament	GO:0005198	structural molecule activity	---	---	17321883	main
17530501	0.0106666	0.839291	1.42347	up	2.44599	2.69295	2.62764	1.91109	2.1522	2.17194	Gm22720	ENSMUST00000122710	ENSEMBL	ncrna:known chromosome:GRCm38:9:105673465:105673551:-1 gene:ENSMUSG00000084659 gene_biotype:snRNA transcript_biotype:snRNA	chr9	-	105673465	105673551	---	---	---	---	---	---	---	---	17530501	main
17389285	0.0106766	0.839291	0.722556	down	6.2745	6.32038	6.41588	6.77936	6.68765	6.94223	Olfr1303	NM_146402	RefSeq	Mus musculus olfactory receptor 1303 (Olfr1303), mRNA.	chr2	-	111813786	111814724	GO:0007165 // GO:0007186 // GO:0007608 // GO:0050896 // GO:0050911 // GO:0007186 // GO:0007186 // GO:0007608 // GO:0007608 // GO:0050911 // GO:0050911	signal transduction // G-protein coupled receptor signaling pathway // sensory perception of smell // response to stimulus // detection of chemical stimulus involved in sensory perception of smell // G-protein coupled receptor signaling pathway // G-protein coupled receptor signaling pathway // sensory perception of smell // sensory perception of smell // detection of chemical stimulus involved i…	GO:0005886 // GO:0016020 // GO:0016021 // GO:0016021 // GO:0016021	plasma membrane // membrane // integral component of membrane // integral component of membrane // integral component of membrane	GO:0004871 // GO:0004930 // GO:0004984 // GO:0004984 // GO:0004984	signal transducer activity // G-protein coupled receptor activity // olfactory receptor activity // olfactory receptor activity // olfactory receptor activity	---	---	17389285	main
17210537	0.0107104	0.839291	0.533147	down	4.22849	4.41534	4.56942	5.60112	5.1638	5.14275	---	---	---	---	---	---	0	0	---	---	---	---	---	---	---	---	17210537	normgene->intron
17400592	0.0107269	0.839291	1.31119	up	5.21578	5.3617	5.23868	5.00929	4.83304	4.79641	Hfe2	NM_027126	RefSeq	Mus musculus hemochromatosis type 2 (juvenile) (human homolog) (Hfe2), mRNA.	chr3	+	96525185	96529216	GO:0030509 // GO:0030509 // GO:0045944 // GO:0055072 // GO:0055072	BMP signaling pathway // BMP signaling pathway // positive regulation of transcription from RNA polymerase II promoter // iron ion homeostasis // iron ion homeostasis	GO:0005615 // GO:0005886 // GO:0009986 // GO:0016020 // GO:0016323 // GO:0031225 // GO:0005886	extracellular space // plasma membrane // cell surface // membrane // basolateral plasma membrane // anchored component of membrane // plasma membrane	GO:0005515 // GO:0015026	protein binding // coreceptor activity	---	---	17400592	main
17262050	0.0107583	0.839291	1.5614	up	6.32123	6.63966	6.57164	5.91929	6.01567	5.66593	Gm16033	ENSMUST00000144915	ENSEMBL	havana:putative chromosome:GRCm38:11:46143783:46147116:-1 gene:ENSMUSG00000086998 gene_biotype:antisense transcript_biotype:antisense	chr11	-	46143783	46147116	---	---	---	---	---	---	---	---	17262050	main
17249861	0.0107891	0.839291	1.59459	up	3.07073	3.27163	3.38713	2.53152	2.77825	2.39083	Gm22603	ENSMUST00000157603	ENSEMBL	ncrna:known chromosome:GRCm38:11:56482949:56483044:1 gene:ENSMUSG00000088228 gene_biotype:snoRNA transcript_biotype:snoRNA	chr11	+	56482949	56483044	---	---	---	---	---	---	---	---	17249861	main
17457790	0.0107935	0.839291	1.18022	up	8.75819	8.85928	8.74208	8.52335	8.62239	8.49638	Trbj2-1	ENSMUST00000103293	ENSEMBL	ensembl_ig_gene:known chromosome:GRCm38:6:41542754:41542803:1 gene:ENSMUSG00000076492 gene_biotype:IG_J_gene transcript_biotype:IG_J_gene	chr6	+	41542754	41542803	---	---	---	---	---	---	---	---	17457790	main
17385838	0.0108111	0.839291	1.93502	up	6.61474	7.15894	6.93503	6.10375	5.69105	6.07256	Gm23503	ENSMUST00000083903	ENSEMBL	ncrna:known chromosome:GRCm38:2:63432088:63432194:-1 gene:ENSMUSG00000065837 gene_biotype:snRNA transcript_biotype:snRNA	chr2	-	63432088	63432194	---	---	---	---	---	---	---	---	17385838	main
17208203	0.0108135	0.839291	0.33671	down	3.85158	3.49183	3.6775	5.6208	5.19757	4.8268	---	---	---	---	---	---	0	0	---	---	---	---	---	---	---	---	17208203	normgene->intron
17471296	0.0108468	0.839291	1.21981	up	8.36597	8.27134	8.43363	7.99048	8.08831	8.13312	Tulp3	NM_011657	RefSeq	Mus musculus tubby-like protein 3 (Tulp3), mRNA.	chr6	-	128321140	128355851	GO:0001841 // GO:0001843 // GO:0007275 // GO:0007420 // GO:0008277 // GO:0008589 // GO:0009952 // GO:0021904 // GO:0021914 // GO:0021915 // GO:0021953 // GO:0031076 // GO:0042733 // GO:0045879 // GO:0045879 // GO:0048702 // GO:0060173 // GO:0060173 // GO:0060348 // GO:0060434 // GO:0060831 // GO:0061548 // GO:1901621 // GO:0008277	neural tube formation // neural tube closure // multicellular organismal development // brain development // regulation of G-protein coupled receptor protein signaling pathway // regulation of smoothened signaling pathway // anterior/posterior pattern specification // dorsal/ventral neural tube patterning // negative regulation of smoothened signaling pathway involved in ventral spinal cord patte…	GO:0005576 // GO:0005634 // GO:0005730 // GO:0005737 // GO:0005886 // GO:0005929 // GO:0005929 // GO:0005930 // GO:0016020 // GO:0030991 // GO:0042995 // GO:0072372 // GO:0072372 // GO:0097546 // GO:0005634 // GO:0005634 // GO:0005886 // GO:0005929 // GO:0030991	extracellular region // nucleus // nucleolus // cytoplasm // plasma membrane // cilium // cilium // axoneme // membrane // intraciliary transport particle A // cell projection // primary cilium // primary cilium // ciliary base // nucleus // nucleus // plasma membrane // cilium // intraciliary transport particle A	GO:0032403 // GO:0035091 // GO:0035091	protein complex binding // phosphatidylinositol binding // phosphatidylinositol binding	---	---	17471296	main
17220844	0.0108599	0.839291	0.809	down	7.088	7.09949	6.96836	7.35841	7.38515	7.3328	Nek2	NM_010892	RefSeq	Mus musculus NIMA (never in mitosis gene a)-related expressed kinase 2 (Nek2), mRNA.	chr1	+	191821444	191833050	GO:0000070 // GO:0001824 // GO:0006468 // GO:0006468 // GO:0007049 // GO:0007059 // GO:0007059 // GO:0007067 // GO:0007126 // GO:0016310 // GO:0043392 // GO:0046777 // GO:0051299 // GO:0051301 // GO:0051988 // GO:0090307 // GO:0006468 // GO:0007059 // GO:0046777 // GO:0046777 // GO:0051299 // GO:0051988 // GO:0051988	mitotic sister chromatid segregation // blastocyst development // protein phosphorylation // protein phosphorylation // cell cycle // chromosome segregation // chromosome segregation // mitotic nuclear division // meiotic nuclear division // phosphorylation // negative regulation of DNA binding // protein autophosphorylation // centrosome separation // cell division // regulation of attachment of…	GO:0000775 // GO:0000776 // GO:0000794 // GO:0000922 // GO:0005634 // GO:0005694 // GO:0005737 // GO:0005813 // GO:0005856 // GO:0005874 // GO:0030496 // GO:0043234 // GO:0045171 // GO:0000776 // GO:0000777 // GO:0000922 // GO:0005634 // GO:0005730 // GO:0005737 // GO:0005813 // GO:0005815 // GO:0043234	chromosome, centromeric region // kinetochore // condensed nuclear chromosome // spindle pole // nucleus // chromosome // cytoplasm // centrosome // cytoskeleton // microtubule // midbody // protein complex // intercellular bridge // kinetochore // condensed chromosome kinetochore // spindle pole // nucleus // nucleolus // cytoplasm // centrosome // microtubule organizing center // protein complex	GO:0000166 // GO:0004672 // GO:0004672 // GO:0004674 // GO:0005515 // GO:0005524 // GO:0016301 // GO:0016740 // GO:0016772 // GO:0019903 // GO:0046872 // GO:0004672 // GO:0019903	nucleotide binding // protein kinase activity // protein kinase activity // protein serine/threonine kinase activity // protein binding // ATP binding // kinase activity // transferase activity // transferase activity, transferring phosphorus-containing groups // protein phosphatase binding // metal ion binding // protein kinase activity // protein phosphatase binding	---	---	17220844	main
17203871	0.0108893	0.839291	2.17809	up	3.31413	3.52111	3.03411	1.8637	2.08302	2.51646	---	---	---	---	---	---	0	0	---	---	---	---	---	---	---	---	17203871	normgene->intron
17283477	0.010954	0.839291	0.90232	down	6.73255	6.76822	6.70716	6.83657	6.89414	6.92144	Moap1	NM_001142937	RefSeq	Mus musculus modulator of apoptosis 1 (Moap1), transcript variant 2, mRNA.	chr12	-	102739830	102758672	GO:0001844 // GO:0006915 // GO:0006915 // GO:0008625 // GO:0008630 // GO:0042981 // GO:0042981 // GO:0043065 // GO:0090200 // GO:0097190 // GO:0097192 // GO:0006915 // GO:0006919 // GO:0006921 // GO:0030262	protein insertion into mitochondrial membrane involved in apoptotic signaling pathway // apoptotic process // apoptotic process // extrinsic apoptotic signaling pathway via death domain receptors // intrinsic apoptotic signaling pathway in response to DNA damage // regulation of apoptotic process // regulation of apoptotic process // positive regulation of apoptotic process // positive regulation…	GO:0005634 // GO:0005737 // GO:0005739 // GO:0005741 // GO:0005829 // GO:0005737	nucleus // cytoplasm // mitochondrion // mitochondrial outer membrane // cytosol // cytoplasm	GO:0031625 // GO:0005515 // GO:0042803	ubiquitin protein ligase binding // protein binding // protein homodimerization activity	---	---	17283477	main
17459453	0.010972	0.839291	1.10764	up	12.6518	12.6229	12.7055	12.4916	12.5405	12.5063	Rpl34	NM_001005859	RefSeq	Mus musculus ribosomal protein L34 (Rpl34), transcript variant 2, mRNA.	chr6	+	71124589	71125051	GO:0006412	translation	GO:0005739 // GO:0005622 // GO:0005840 // GO:0030529	mitochondrion // intracellular // ribosome // ribonucleoprotein complex	GO:0003735	structural constituent of ribosome	GenMAPP	Ribosomal_Proteins	17459453	main
17435443	0.0109724	0.839291	1.23789	up	4.83125	4.67151	4.74775	4.53703	4.424	4.36493	Prkag2os1	NR_040684	RefSeq	Mus musculus protein kinase, AMP-activated, gamma 2 non-catalytic subunit, opposite strand 1 (Prkag2os1), long non-coding RNA.	chr5	+	24902569	24906850	---	---	---	---	---	---	---	---	17435443	main
17283767	0.0109917	0.839291	1.42227	up	6.8338	7.02201	6.88408	6.42218	6.53968	6.24496	Scarna13	NR_028576	RefSeq	Mus musculus small Cajal body-specific RNA 1 (Scarna13), guide RNA.	chr12	-	105031075	105031349	---	---	---	---	---	---	---	---	17283767	main
17202885	0.011008	0.839291	0.580105	down	4.31539	4.64189	4.20602	5.403	5.09233	5.03322	---	---	---	---	---	---	0	0	---	---	---	---	---	---	---	---	17202885	normgene->intron
17348626	0.0110172	0.839291	0.81611	down	3.7749	3.8432	3.89716	4.17341	4.18684	4.03207	8430422H06Rik	NR_045373	RefSeq	Mus musculus RIKEN cDNA 8430422H06 gene (8430422H06Rik), long non-coding RNA.	chr18	+	14232306	14278542	---	---	---	---	---	---	---	---	17348626	main
17344456	0.0110271	0.839291	1.20294	up	7.57371	7.69262	7.66943	7.45793	7.37472	7.30193	2310061I04Rik	NM_001033630	RefSeq	Mus musculus RIKEN cDNA 2310061I04 gene (2310061I04Rik), mRNA.	chr17	-	35892677	35897431	GO:0008150	biological_process	GO:0005739	mitochondrion	GO:0003674	molecular_function	---	---	17344456	main
17545618	0.0110912	0.839291	1.20185	up	5.38954	5.4874	5.53571	5.15797	5.23625	5.22525	Ptchd1	XM_006528794	RefSeq	PREDICTED: Mus musculus patched domain containing 1 (Ptchd1), transcript variant X2, mRNA.	chrX	-	155569736	155623814	GO:0007224 // GO:0050890 // GO:0007224 // GO:0050890	smoothened signaling pathway // cognition // smoothened signaling pathway // cognition	GO:0005886 // GO:0016020 // GO:0016021 // GO:0005886	plasma membrane // membrane // integral component of membrane // plasma membrane	GO:0008158 // GO:0003674	hedgehog receptor activity // molecular_function	---	---	17545618	main
17317307	0.0111131	0.839291	0.644827	down	6.14221	5.99163	5.80357	6.81541	6.5117	6.50707	Gm24041	ENSMUST00000083115	ENSEMBL	ncrna:known chromosome:GRCm38:15:58819323:58819478:-1 gene:ENSMUSG00000065049 gene_biotype:snRNA transcript_biotype:snRNA	chr15	-	58819323	58819478	---	---	---	---	---	---	---	---	17317307	main
17331251	0.0111235	0.839291	1.09269	up	1.5835	1.50832	1.54436	1.41643	1.39105	1.44551	Olfr193	ENSMUST00000076262	ENSEMBL	ensembl:known chromosome:GRCm38:16:59109625:59110631:-1 gene:ENSMUSG00000060057 gene_biotype:protein_coding transcript_biotype:protein_coding	chr16	-	59109625	59110631	GO:0007165 // GO:0007186 // GO:0007608 // GO:0050896 // GO:0050911 // GO:0007186 // GO:0007608 // GO:0050911 // GO:0007186 // GO:0007608 // GO:0050911	signal transduction // G-protein coupled receptor signaling pathway // sensory perception of smell // response to stimulus // detection of chemical stimulus involved in sensory perception of smell // G-protein coupled receptor signaling pathway // sensory perception of smell // detection of chemical stimulus involved in sensory perception of smell // G-protein coupled receptor signaling pathway /…	GO:0005886 // GO:0016020 // GO:0016021 // GO:0016021 // GO:0016021	plasma membrane // membrane // integral component of membrane // integral component of membrane // integral component of membrane	GO:0004871 // GO:0004930 // GO:0004984 // GO:0004984 // GO:0004984	signal transducer activity // G-protein coupled receptor activity // olfactory receptor activity // olfactory receptor activity // olfactory receptor activity	---	---	17331251	main
17203359	0.0111337	0.839291	0.461654	down	6.38621	6.11404	5.91158	7.59911	6.96526	7.1575	---	---	---	---	---	---	0	0	---	---	---	---	---	---	---	---	17203359	normgene->intron
17234898	0.0111337	0.839291	1.21089	up	5.43327	5.58435	5.45809	5.26623	5.14529	5.23781	Madcam1	NM_013591	RefSeq	Mus musculus mucosal vascular addressin cell adhesion molecule 1 (Madcam1), mRNA.	chr10	+	79664574	79668536	GO:0002687 // GO:0007155 // GO:0030216 // GO:0050900 // GO:0007155 // GO:0002687 // GO:0007568 // GO:0009790	positive regulation of leukocyte migration // cell adhesion // keratinocyte differentiation // leukocyte migration // cell adhesion // positive regulation of leukocyte migration // aging // embryo development	GO:0016020 // GO:0016021	membrane // integral component of membrane	---	---	---	---	17234898	main
17549522	0.0111527	0.839291	1.43224	up	5.96925	6.23863	6.16539	5.58276	5.55713	5.68844	---	---	---	---	gi377834005	+	1	913	---	---	---	---	---	---	---	---	17549522	rescue
17549676	0.0111527	0.839291	1.43224	up	5.96925	6.23863	6.16539	5.58276	5.55713	5.68844	---	---	---	---	gi377835158	+	1	908	---	---	---	---	---	---	---	---	17549676	rescue
17298805	0.0111662	0.839291	0.802729	down	10.341	10.1657	10.2047	10.5233	10.622	10.5208	Glud1	NM_008133	RefSeq	Mus musculus glutamate dehydrogenase 1 (Glud1), mRNA.	chr14	+	34310727	34345144	GO:0006520 // GO:0006537 // GO:0006538 // GO:0006541 // GO:0010044 // GO:0032024 // GO:0032024 // GO:0055114 // GO:0072350 // GO:0007616 // GO:0010044 // GO:0055114	cellular amino acid metabolic process // glutamate biosynthetic process // glutamate catabolic process // glutamine metabolic process // response to aluminum ion // positive regulation of insulin secretion // positive regulation of insulin secretion // oxidation-reduction process // tricarboxylic acid metabolic process // long-term memory // response to aluminum ion // oxidation-reduction process	GO:0005737 // GO:0005739 // GO:0005739 // GO:0005743 // GO:0005739 // GO:0005759	cytoplasm // mitochondrion // mitochondrion // mitochondrial inner membrane // mitochondrion // mitochondrial matrix	GO:0000166 // GO:0004352 // GO:0004353 // GO:0004353 // GO:0005515 // GO:0005524 // GO:0005525 // GO:0016491 // GO:0019899 // GO:0043531 // GO:0070403 // GO:0070728 // GO:0004352 // GO:0004353 // GO:0005525 // GO:0019899	nucleotide binding // glutamate dehydrogenase (NAD+) activity // glutamate dehydrogenase [NAD(P)+] activity // glutamate dehydrogenase [NAD(P)+] activity // protein binding // ATP binding // GTP binding // oxidoreductase activity // enzyme binding // ADP binding // NAD+ binding // leucine binding // glutamate dehydrogenase (NAD+) activity // glutamate dehydrogenase [NAD(P)+] activity // GTP bindi…	---	---	17298805	main
17393868	0.0111689	0.839291	1.36943	up	6.80227	7.05701	6.93156	6.34042	6.5708	6.52012	Mafb	NM_010658	RefSeq	Mus musculus v-maf musculoaponeurotic fibrosarcoma oncogene family, protein B (avian) (Mafb), mRNA.	chr2	-	160363677	160367065	GO:0006351 // GO:0006355 // GO:0006357 // GO:0007379 // GO:0007585 // GO:0021571 // GO:0021572 // GO:0033077 // GO:0035284 // GO:0042472 // GO:0045647 // GO:0045944 // GO:0048538 // GO:0045647	transcription, DNA-templated // regulation of transcription, DNA-templated // regulation of transcription from RNA polymerase II promoter // segment specification // respiratory gaseous exchange // rhombomere 5 development // rhombomere 6 development // T cell differentiation in thymus // brain segmentation // inner ear morphogenesis // negative regulation of erythrocyte differentiation // positi…	GO:0005634 // GO:0005667 // GO:0005634	nucleus // transcription factor complex // nucleus	GO:0003677 // GO:0003700 // GO:0005515 // GO:0008134 // GO:0043565 // GO:0003677 // GO:0008134	DNA binding // sequence-specific DNA binding transcription factor activity // protein binding // transcription factor binding // sequence-specific DNA binding // DNA binding // transcription factor binding	---	---	17393868	main
17208387	0.0112259	0.839291	0.67488	down	4.46166	4.53944	4.35414	5.18699	4.86988	4.98828	---	---	---	---	---	---	0	0	---	---	---	---	---	---	---	---	17208387	normgene->intron
17430887	0.0113401	0.839291	1.17079	up	6.39752	6.39035	6.50166	6.21917	6.13241	6.25544	Xkr8	NM_201368	RefSeq	Mus musculus X Kell blood group precursor related family member 8 homolog (Xkr8), mRNA.	chr4	-	132724897	132732546	GO:0006915 // GO:0043652 // GO:0070782 // GO:0070782 // GO:0043652 // GO:0043652 // GO:0070782	apoptotic process // engulfment of apoptotic cell // phosphatidylserine exposure on apoptotic cell surface // phosphatidylserine exposure on apoptotic cell surface // engulfment of apoptotic cell // engulfment of apoptotic cell // phosphatidylserine exposure on apoptotic cell surface	GO:0005886 // GO:0016020 // GO:0016021 // GO:0005886 // GO:0005886	plasma membrane // membrane // integral component of membrane // plasma membrane // plasma membrane	GO:0003674	molecular_function	---	---	17430887	main
17506933	0.0113632	0.839291	1.18672	up	7.33465	7.3926	7.47979	7.12975	7.21858	7.11939	Coa6	NM_174987	RefSeq	Mus musculus cytochrome c oxidase assembly factor 6 (Coa6), mRNA.	chr8	+	126422501	126425435	GO:0008150 // GO:1902600	biological_process // hydrogen ion transmembrane transport	GO:0005739 // GO:0005739	mitochondrion // mitochondrion	GO:0004129	cytochrome-c oxidase activity	---	---	17506933	main
17506273	0.0113704	0.839291	1.40091	up	8.93064	9.05667	9.21713	8.52498	8.70911	8.51729	Cox4i1	NM_001293559	RefSeq	Mus musculus cytochrome c oxidase subunit IV isoform 1 (Cox4i1), transcript variant 2, mRNA.	chr8	+	120668290	120674209	GO:0007584 // GO:1902600	response to nutrient // hydrogen ion transmembrane transport	GO:0005634 // GO:0005739 // GO:0005739 // GO:0005743 // GO:0016020 // GO:0005634 // GO:0005739 // GO:0005743	nucleus // mitochondrion // mitochondrion // mitochondrial inner membrane // membrane // nucleus // mitochondrion // mitochondrial inner membrane	GO:0004129	cytochrome-c oxidase activity	GenMAPP	Electron_Transport_Chain	17506273	main
17207777	0.01144	0.839291	0.587798	down	5.88765	5.60424	5.43399	6.46197	6.56002	6.21956	---	---	---	---	---	---	0	0	---	---	---	---	---	---	---	---	17207777	normgene->intron
17204755	0.0114426	0.839291	0.468824	down	7.14539	6.50935	6.86974	8.15737	7.90262	7.78754	---	---	---	---	---	---	0	0	---	---	---	---	---	---	---	---	17204755	normgene->intron
17360570	0.0114658	0.839291	0.800301	down	4.18338	4.16873	4.25929	4.49051	4.62557	4.45548	Plekhs1	NM_001164263	RefSeq	Mus musculus pleckstrin homology domain containing, family S member 1 (Plekhs1), transcript variant 2, mRNA.	chr19	+	56461637	56486729	GO:0008150	biological_process	GO:0005575	cellular_component	GO:0003674	molecular_function	---	---	17360570	main
17205727	0.0114687	0.839291	0.424448	down	2.79306	2.54962	3.14825	3.86639	3.83037	4.47256	---	---	---	---	---	---	0	0	---	---	---	---	---	---	---	---	17205727	normgene->intron
17203919	0.0115207	0.839291	0.308626	down	2.97557	2.26383	2.04751	4.42111	4.17299	3.90501	---	---	---	---	---	---	0	0	---	---	---	---	---	---	---	---	17203919	normgene->intron
17460506	0.0115343	0.839291	0.786356	down	9.44632	9.4311	9.52787	9.77122	9.92443	9.7452	Gfpt1	NM_013528	RefSeq	Mus musculus glutamine fructose-6-phosphate transaminase 1 (Gfpt1), mRNA.	chr6	+	87042846	87092207	GO:0005975 // GO:0006002 // GO:0006042 // GO:0006047 // GO:0006541 // GO:0008152 // GO:0016051 // GO:0032922 // GO:0045719 // GO:0048511 // GO:0051289 // GO:0006002 // GO:0006042 // GO:0006047 // GO:0006048 // GO:0009744 // GO:0032868 // GO:0032869 // GO:0045719 // GO:0051289	carbohydrate metabolic process // fructose 6-phosphate metabolic process // glucosamine biosynthetic process // UDP-N-acetylglucosamine metabolic process // glutamine metabolic process // metabolic process // carbohydrate biosynthetic process // circadian regulation of gene expression // negative regulation of glycogen biosynthetic process // rhythmic process // protein homotetramerization // fru…	GO:0070062	extracellular vesicular exosome	GO:0004360 // GO:0008483 // GO:0016597 // GO:0016740 // GO:0030246 // GO:0004360 // GO:0016597 // GO:0030246	glutamine-fructose-6-phosphate transaminase (isomerizing) activity // transaminase activity // amino acid binding // transferase activity // carbohydrate binding // glutamine-fructose-6-phosphate transaminase (isomerizing) activity // amino acid binding // carbohydrate binding	---	---	17460506	main
17543229	0.0115548	0.839291	0.668551	down	6.17416	6.29421	6.47203	6.81833	7.08559	6.7748	---	---	---	---	chrX	-	94188707	94212862	---	---	---	---	---	---	---	---	17543229	main
17286916	0.0115684	0.839291	1.05939	up	3.51085	3.49154	3.46165	3.4243	3.38721	3.40301	Gm5083	NR_045285	RefSeq	Mus musculus predicted gene 5083 (Gm5083), long non-coding RNA.	chr13	+	44121167	44125179	---	---	---	---	---	---	---	---	17286916	main
17535826	0.0116592	0.839291	1.19355	up	8.49446	8.52731	8.52315	8.20936	8.3241	8.24347	Fam50a	NM_138607	RefSeq	Mus musculus family with sequence similarity 50, member A (Fam50a), mRNA.	chrX	+	74313033	74320149	---	---	GO:0005634 // GO:0005634	nucleus // nucleus	GO:0044822	poly(A) RNA binding	---	---	17535826	main
17471492	0.0116661	0.839291	1.12777	up	4.72891	4.64977	4.72356	4.47459	4.53053	4.57623	2310001H17Rik	NR_040265	RefSeq	Mus musculus RIKEN cDNA 2310001H17 gene (2310001H17Rik), transcript variant 1, long non-coding RNA.	chr6	-	129208412	129238482	---	---	---	---	---	---	---	---	17471492	main
17236415	0.0116667	0.839291	0.853648	down	8.98242	8.86233	8.90013	9.18534	9.17604	9.06805	Uhrf1bp1l	NM_029166	RefSeq	Mus musculus UHRF1 (ICBP90) binding protein 1-like (Uhrf1bp1l), mRNA.	chr10	+	89744991	89819869	GO:0008150	biological_process	GO:0005575	cellular_component	GO:0003674	molecular_function	GenMAPP	mRNA_processing_binding_Reactome	17236415	main
17205801	0.0116754	0.839291	0.662804	down	4.93663	5.14698	4.93175	5.49938	5.7976	5.48713	---	---	---	---	---	---	0	0	---	---	---	---	---	---	---	---	17205801	normgene->intron
17236245	0.0117069	0.839291	0.734021	down	4.87586	4.81979	5.06496	5.32177	5.4524	5.33267	Gm16268	ENSMUST00000159445	ENSEMBL	havana:known chromosome:GRCm38:10:86839094:86874954:1 gene:ENSMUSG00000089959 gene_biotype:antisense transcript_biotype:antisense	chr10	+	86839094	86874954	---	---	---	---	---	---	---	---	17236245	main
17325979	0.0117712	0.839291	1.23932	up	4.32875	4.46772	4.38122	4.06954	4.10713	4.0755	Gcsam	NM_001159297	RefSeq	Mus musculus germinal center associated, signaling and motility (Gcsam), transcript variant 1, mRNA.	chr16	+	45610423	45622867	GO:0050855 // GO:2000402 // GO:0050855 // GO:2000402	regulation of B cell receptor signaling pathway // negative regulation of lymphocyte migration // regulation of B cell receptor signaling pathway // negative regulation of lymphocyte migration	GO:0005737 // GO:0005886 // GO:0016020 // GO:0005739	cytoplasm // plasma membrane // membrane // mitochondrion	GO:0003779 // GO:0019901 // GO:0045159 // GO:0003779 // GO:0019901 // GO:0045159	actin binding // protein kinase binding // myosin II binding // actin binding // protein kinase binding // myosin II binding	---	---	17325979	main
17200465	0.0117774	0.839291	0.603064	down	5.05985	4.65406	4.99651	5.51653	5.55237	5.84019	---	---	---	---	---	---	0	0	---	---	---	---	---	---	---	---	17200465	normgene->intron
17481680	0.0117979	0.839291	0.856924	down	8.60924	8.5307	8.50229	8.71205	8.84168	8.75591	Snora3	NR_028079	RefSeq	Mus musculus small nucleolar RNA, H/ACA box 3 (Snora3), small nucleolar RNA.	chr7	+	109520120	109520251	GO:0006412	translation	GO:0005622 // GO:0005840 // GO:0030529	intracellular // ribosome // ribonucleoprotein complex	GO:0003735	structural constituent of ribosome	GenMAPP	Ribosomal_Proteins	17481680	main
17549044	0.0118027	0.839291	1.09324	up	10.2061	10.2771	10.2636	10.084	10.1283	10.1489	---	RPTR-AF334827-1	---	AF334827 /DB_XREF=AAK11472.1 GI:12965138 /PROD=cre recombinase /NOTE=contains nuclear localization signal	---	---	0	0	---	---	---	---	---	---	---	---	17549044	reporter
17547960	0.0118177	0.839291	1.44325	up	6.05513	5.91864	6.18541	5.47937	5.51827	5.58394	Gm15964	ENSMUST00000138207	ENSEMBL	havana:known chromosome:GRCm38:16:91611468:91623861:1 gene:ENSMUSG00000085337 gene_biotype:processed_transcript transcript_biotype:processed_transcript	chr16	+	91611468	91623861	---	---	---	---	---	---	---	---	17547960	main
17448535	0.0118245	0.839291	1.25092	up	3.82662	4.00613	3.85547	3.65801	3.55417	3.50954	Yipf7	NM_023784	RefSeq	Mus musculus Yip1 domain family, member 7 (Yipf7), mRNA.	chr5	-	69516670	69542647	GO:0008150	biological_process	GO:0005783 // GO:0016020 // GO:0016021 // GO:0005789	endoplasmic reticulum // membrane // integral component of membrane // endoplasmic reticulum membrane	GO:0003674	molecular_function	---	---	17448535	main
17543639	0.0118484	0.839291	1.44884	up	4.51524	4.46394	4.68916	4.11855	4.10483	3.83239	Gm25828	ENSMUST00000157087	ENSEMBL	ncrna:known chromosome:GRCm38:X:101912630:101912724:-1 gene:ENSMUSG00000087712 gene_biotype:snRNA transcript_biotype:snRNA	chrX	-	101912630	101912724	---	---	---	---	---	---	---	---	17543639	main
17430052	0.0118664	0.839291	0.854685	down	7.98122	7.99742	7.9717	8.1745	8.18692	8.2669	Ago3	NM_153402	RefSeq	Mus musculus argonaute RISC catalytic subunit 3 (Ago3), mRNA.	chr4	-	126331704	126429556	GO:0006402 // GO:0006417 // GO:0031047 // GO:0035278 // GO:0072091 // GO:0006402 // GO:0006402 // GO:0035278 // GO:0035278 // GO:0072091	mRNA catabolic process // regulation of translation // gene silencing by RNA // negative regulation of translation involved in gene silencing by miRNA // regulation of stem cell proliferation // mRNA catabolic process // mRNA catabolic process // negative regulation of translation involved in gene silencing by miRNA // negative regulation of translation involved in gene silencing by miRNA // regu…	GO:0005737 // GO:0030529 // GO:0035068 // GO:0000932 // GO:0016442 // GO:0035068	cytoplasm // ribonucleoprotein complex // micro-ribonucleoprotein complex // cytoplasmic mRNA processing body // RISC complex // micro-ribonucleoprotein complex	GO:0003676 // GO:0003723 // GO:0044822 // GO:0003723 // GO:0035198	nucleic acid binding // RNA binding // poly(A) RNA binding // RNA binding // miRNA binding	---	---	17430052	main
17391430	0.0118972	0.839291	0.598039	down	6.45094	6.5947	6.24762	6.95012	7.16307	7.39218	---	---	---	---	---	---	0	0	---	---	---	---	---	---	---	---	17391430	normgene->exon
17302960	0.0119022	0.839291	0.683457	down	3.90571	3.66516	3.95037	4.48008	4.33275	4.36748	Gm17615	ENSMUST00000166105	ENSEMBL	ensembl:known chromosome:GRCm38:14:124005355:124007629:1 gene:ENSMUSG00000090286 gene_biotype:protein_coding transcript_biotype:protein_coding	chr14	+	124005355	124007629	---	---	---	---	---	---	---	---	17302960	main
17535736	0.0119074	0.839291	1.29631	up	4.00123	4.14709	4.14993	3.77645	3.59407	3.80075	Tktl1	NM_031379	RefSeq	Mus musculus transketolase-like 1 (Tktl1), mRNA.	chrX	+	74177259	74208500	GO:0008152	metabolic process	GO:0005634 // GO:0005737 // GO:0005575	nucleus // cytoplasm // cellular_component	GO:0003824 // GO:0004802 // GO:0016740 // GO:0046872	catalytic activity // transketolase activity // transferase activity // metal ion binding	---	---	17535736	main
17488752	0.0119438	0.839291	0.783327	down	5.39758	5.59016	5.43776	5.83124	5.77167	5.88456	---	---	---	---	chr7	-	29181532	29214033	---	---	---	---	---	---	---	---	17488752	main
17203947	0.011949	0.839291	0.486547	down	6.24028	5.81356	6.43023	7.46905	7.01765	7.14426	---	---	---	---	---	---	0	0	---	---	---	---	---	---	---	---	17203947	normgene->intron
17367726	0.0119526	0.839291	1.26959	up	4.54289	4.66149	4.58518	4.16478	4.36209	4.22496	Gm13415	ENSMUST00000131886	ENSEMBL	havana:known chromosome:GRCm38:2:24442835:24465389:1 gene:ENSMUSG00000085057 gene_biotype:processed_transcript transcript_biotype:antisense	chr2	+	24440418	24486855	---	---	---	---	---	---	---	---	17367726	main
17474736	0.0120843	0.839291	1.16173	up	4.22972	4.22853	4.18818	3.97595	4.063	3.95679	Vmn1r143	NM_001166750	RefSeq	Mus musculus vomeronasal 1 receptor 143 (Vmn1r143), mRNA.	chr7	+	20668918	20669841	GO:0007186	G-protein coupled receptor signaling pathway	GO:0016021	integral component of membrane	GO:0016503	pheromone receptor activity	---	---	17474736	main
17474795	0.0120843	0.839291	1.16173	up	4.22972	4.22853	4.18818	3.97595	4.063	3.95679	Vmn1r143	NM_001166750	RefSeq	Mus musculus vomeronasal 1 receptor 143 (Vmn1r143), mRNA.	chr7	+	22658018	22658941	GO:0007186	G-protein coupled receptor signaling pathway	GO:0016021	integral component of membrane	GO:0016503	pheromone receptor activity	---	---	17474795	main
17355984	0.0121216	0.839291	0.73513	down	7.05708	6.81005	6.91486	7.41546	7.22937	7.46884	Chka	NM_001271496	RefSeq	Mus musculus choline kinase alpha (Chka), transcript variant 3, mRNA.	chr19	+	3851773	3894369	GO:0006629 // GO:0006646 // GO:0006656 // GO:0006656 // GO:0006657 // GO:0006657 // GO:0008654 // GO:0016310 // GO:0019695 // GO:0006646 // GO:0006646 // GO:0006656 // GO:0006656 // GO:0006657 // GO:0006657 // GO:0016310 // GO:0019695	lipid metabolic process // phosphatidylethanolamine biosynthetic process // phosphatidylcholine biosynthetic process // phosphatidylcholine biosynthetic process // CDP-choline pathway // CDP-choline pathway // phospholipid biosynthetic process // phosphorylation // choline metabolic process // phosphatidylethanolamine biosynthetic process // phosphatidylethanolamine biosynthetic process // phosph…	GO:0005737	cytoplasm	GO:0000166 // GO:0004103 // GO:0004103 // GO:0004104 // GO:0004305 // GO:0005524 // GO:0008144 // GO:0016301 // GO:0016740 // GO:0016772 // GO:0033265 // GO:0042803 // GO:0004103 // GO:0004103 // GO:0004305 // GO:0004305 // GO:0005524 // GO:0008144 // GO:0008144 // GO:0033265	nucleotide binding // choline kinase activity // choline kinase activity // cholinesterase activity // ethanolamine kinase activity // ATP binding // drug binding // kinase activity // transferase activity // transferase activity, transferring phosphorus-containing groups // choline binding // protein homodimerization activity // choline kinase activity // choline kinase activity // ethanolamine …	GenMAPP	Acetylcholine_Synthesis	17355984	main
17255674	0.0121415	0.839291	0.787114	down	4.8021	4.7509	4.6639	5.16239	4.96591	5.12068	Mir152	NR_029562	RefSeq	Mus musculus microRNA 152 (Mir152), microRNA.	chr11	+	96850393	96850465	---	---	---	---	---	---	---	---	17255674	main
17207947	0.0122625	0.839291	0.730007	down	5.15015	5.41353	5.34678	5.83358	5.78439	5.66198	---	---	---	---	---	---	0	0	---	---	---	---	---	---	---	---	17207947	normgene->intron
17471155	0.0122767	0.839291	1.424	up	4.78301	4.88274	5.01984	4.34711	4.40712	4.41046	Kcna1	NM_010595	RefSeq	Mus musculus potassium voltage-gated channel, shaker-related subfamily, member 1 (Kcna1), mRNA.	chr6	-	126636463	126645801	GO:0006810 // GO:0006811 // GO:0006813 // GO:0034765 // GO:0051260 // GO:0055085 // GO:0071805 // GO:0034765 // GO:0071805	transport // ion transport // potassium ion transport // regulation of ion transmembrane transport // protein homooligomerization // transmembrane transport // potassium ion transmembrane transport // regulation of ion transmembrane transport // potassium ion transmembrane transport	GO:0008076 // GO:0016020 // GO:0016021 // GO:0016324 // GO:0030425 // GO:0043025 // GO:0044224 // GO:0016324 // GO:0030425 // GO:0043025	voltage-gated potassium channel complex // membrane // integral component of membrane // apical plasma membrane // dendrite // neuronal cell body // juxtaparanode region of axon // apical plasma membrane // dendrite // neuronal cell body	GO:0005216 // GO:0005244 // GO:0005249 // GO:0005251 // GO:0005267 // GO:0005251 // GO:0005251	ion channel activity // voltage-gated ion channel activity // voltage-gated potassium channel activity // delayed rectifier potassium channel activity // potassium channel activity // delayed rectifier potassium channel activity // delayed rectifier potassium channel activity	---	---	17471155	main
17272080	0.0123303	0.839291	0.775728	down	4.67534	4.62673	4.52254	5.05819	5.01347	4.84788	B230344G16Rik	XR_389158	RefSeq	PREDICTED: Mus musculus RIKEN cDNA B230344G16 gene (B230344G16Rik), misc_RNA.	chr11	-	115987998	115993715	GO:0008150	biological_process	GO:0005575	cellular_component	GO:0003674	molecular_function	---	---	17272080	main
17350108	0.0123359	0.839291	1.36234	up	8.17648	8.43155	8.22813	7.73725	7.94591	7.81983	Rps19-ps4	ENSMUST00000091925	ENSEMBL	ensembl_havana_transcript:known chromosome:GRCm38:18:42252398:42252835:1 gene:ENSMUSG00000096699 gene_biotype:pseudogene transcript_biotype:processed_pseudogene	chr18	+	42252386	42252835	---	---	---	---	---	---	---	---	17350108	main
17408180	0.0123668	0.839291	0.710345	down	3.66832	3.75785	3.96128	4.17988	4.41758	4.27606	Gm17608	ENSMUST00000181368	ENSEMBL	ensembl_lincrna:known chromosome:GRCm38:3:97284908:97297778:-1 gene:ENSMUSG00000097143 gene_biotype:lincRNA transcript_biotype:lincRNA	chr3	-	97284908	97297778	---	---	---	---	---	---	---	---	17408180	main
17412350	0.0123867	0.839291	0.90536	down	8.46829	8.54572	8.51312	8.66612	8.65913	8.63303	Map3k7	NM_009316	RefSeq	Mus musculus mitogen-activated protein kinase kinase kinase 7 (Map3k7), transcript variant B, mRNA.	chr4	+	31964097	32023467	GO:0000165 // GO:0000187 // GO:0001525 // GO:0001841 // GO:0006351 // GO:0006355 // GO:0006468 // GO:0006915 // GO:0006950 // GO:0007165 // GO:0007179 // GO:0007252 // GO:0016310 // GO:0043123 // GO:0046330 // GO:0060546 // GO:1902443 // GO:2000377 // GO:2000378 // GO:2001234 // GO:2001234 // GO:0000186 // GO:0000186 // GO:0006468 // GO:0007252 // GO:0043507 // GO:0000187 // GO:0002726 // GO:0007…	MAPK cascade // activation of MAPK activity // angiogenesis // neural tube formation // transcription, DNA-templated // regulation of transcription, DNA-templated // protein phosphorylation // apoptotic process // response to stress // signal transduction // transforming growth factor beta receptor signaling pathway // I-kappaB phosphorylation // phosphorylation // positive regulation of I-kappaB…	GO:0005622 // GO:0005737 // GO:0005886 // GO:0016020 // GO:0005671 // GO:0008385	intracellular // cytoplasm // plasma membrane // membrane // Ada2/Gcn5/Ada3 transcription activator complex // IkappaB kinase complex	GO:0000166 // GO:0000287 // GO:0004672 // GO:0004674 // GO:0004708 // GO:0004709 // GO:0005515 // GO:0005524 // GO:0016301 // GO:0016740 // GO:0016772 // GO:0046872 // GO:0097110 // GO:0004709 // GO:0097110	nucleotide binding // magnesium ion binding // protein kinase activity // protein serine/threonine kinase activity // MAP kinase kinase activity // MAP kinase kinase kinase activity // protein binding // ATP binding // kinase activity // transferase activity // transferase activity, transferring phosphorus-containing groups // metal ion binding // scaffold protein binding // MAP kinase kinase kin…	---	---	17412350	main
17497704	0.0123867	0.839291	1.18975	up	4.71149	4.66967	4.71971	4.3744	4.47312	4.49892	Cox8b	NM_007751	RefSeq	Mus musculus cytochrome c oxidase subunit VIIIb (Cox8b), mRNA.	chr7	-	140898942	140900446	GO:0042493 // GO:1902600	response to drug // hydrogen ion transmembrane transport	GO:0005739 // GO:0005743 // GO:0016020 // GO:0016021 // GO:0005739	mitochondrion // mitochondrial inner membrane // membrane // integral component of membrane // mitochondrion	GO:0004129	cytochrome-c oxidase activity	GenMAPP	Electron_Transport_Chain	17497704	main
17381911	0.0124285	0.839291	0.785835	down	5.89237	5.74168	5.6884	6.11687	6.21011	6.04145	Nsun6	NM_001165941	RefSeq	Mus musculus NOL1/NOP2/Sun domain family member 6 (Nsun6), transcript variant 1, mRNA.	chr2	-	14995131	15054884	GO:0032259 // GO:0008150	methylation // biological_process	GO:0005575	cellular_component	GO:0000179 // GO:0003723 // GO:0003880 // GO:0004809 // GO:0008168 // GO:0008169 // GO:0008170 // GO:0008171 // GO:0008172 // GO:0008173 // GO:0008174 // GO:0008175 // GO:0008276 // GO:0008425 // GO:0008649 // GO:0008650 // GO:0008988 // GO:0009008 // GO:0009019 // GO:0009383 // GO:0016205 // GO:0016273 // GO:0016274 // GO:0016278 // GO:0016279 // GO:0016300 // GO:0016423 // GO:0016426 // GO:0016…	rRNA (adenine-N6,N6-)-dimethyltransferase activity // RNA binding // protein C-terminal carboxyl O-methyltransferase activity // tRNA (guanine-N2-)-methyltransferase activity // methyltransferase activity // C-methyltransferase activity // N-methyltransferase activity // O-methyltransferase activity // S-methyltransferase activity // RNA methyltransferase activity // mRNA methyltransferase activi…	---	---	17381911	main
17205527	0.0124503	0.839291	0.642345	down	7.00941	6.87589	6.78719	7.73941	7.39495	7.43761	---	---	---	---	---	---	0	0	---	---	---	---	---	---	---	---	17205527	normgene->intron
17547915	0.0125567	0.839291	0.733694	down	7.28045	7.44161	7.52344	7.80115	7.88051	7.91232	9130004J05Rik	AK159040	GenBank HTC	Mus musculus visual cortex cDNA, RIKEN full-length enriched library, clone:K530042C18 product:RIKEN cDNA 9130004J05 gene, full insert sequence.	chr15	-	64286454	64289258	---	---	---	---	---	---	---	---	17547915	main
17303400	0.0125796	0.839291	0.881641	down	9.07346	8.98334	9.02142	9.2167	9.25752	9.14854	Pdhb	NM_024221	RefSeq	Mus musculus pyruvate dehydrogenase (lipoamide) beta (Pdhb), mRNA.	chr14	-	8165991	8172992	GO:0005975 // GO:0006006 // GO:0006086 // GO:0006099 // GO:0008152 // GO:0055114 // GO:0006086 // GO:0006086 // GO:0006099 // GO:0006099	carbohydrate metabolic process // glucose metabolic process // acetyl-CoA biosynthetic process from pyruvate // tricarboxylic acid cycle // metabolic process // oxidation-reduction process // acetyl-CoA biosynthetic process from pyruvate // acetyl-CoA biosynthetic process from pyruvate // tricarboxylic acid cycle // tricarboxylic acid cycle	GO:0005634 // GO:0005739 // GO:0005739 // GO:0045254 // GO:0005739 // GO:0005759 // GO:0045254 // GO:0045254	nucleus // mitochondrion // mitochondrion // pyruvate dehydrogenase complex // mitochondrion // mitochondrial matrix // pyruvate dehydrogenase complex // pyruvate dehydrogenase complex	GO:0003824 // GO:0004738 // GO:0004739 // GO:0016491 // GO:0004738 // GO:0004738 // GO:0004739	catalytic activity // pyruvate dehydrogenase activity // pyruvate dehydrogenase (acetyl-transferring) activity // oxidoreductase activity // pyruvate dehydrogenase activity // pyruvate dehydrogenase activity // pyruvate dehydrogenase (acetyl-transferring) activity	GenMAPP // GenMAPP	Glycolysis_and_Gluconeogenesis // Krebs-TCA_Cycle	17303400	main
17359868	0.0126075	0.839291	1.3095	up	6.13313	5.98753	6.22258	5.80428	5.63166	5.74466	Gm15491	ENSMUST00000133963	ENSEMBL	havana:known chromosome:GRCm38:19:45749508:45752310:1 gene:ENSMUSG00000087367 gene_biotype:antisense transcript_biotype:antisense	chr19	+	45749508	45752310	---	---	---	---	---	---	---	---	17359868	main
17356410	0.0126354	0.839291	1.09726	up	5.40799	5.47768	5.47184	5.30851	5.28716	5.36018	D330050I16Rik	NR_033224	RefSeq	Mus musculus RIKEN cDNA D330050I16 gene (D330050I16Rik), long non-coding RNA.	chr19	+	5388336	5390069	---	---	---	---	---	---	---	---	17356410	main
17200631	0.0126393	0.839291	0.555269	down	3.39175	3.72999	3.25714	4.58268	4.13636	4.20707	---	---	---	---	---	---	0	0	---	---	---	---	---	---	---	---	17200631	normgene->intron
17364707	0.0126668	0.839291	0.692088	down	4.60164	4.76953	4.9286	5.16362	5.40602	5.33098	Arhgap19	NM_001163495	RefSeq	Mus musculus Rho GTPase activating protein 19 (Arhgap19), transcript variant 2, mRNA.	chr19	-	41766588	41802084	GO:0007165 // GO:0043547	signal transduction // positive regulation of GTPase activity	GO:0005622	intracellular	GO:0005096 // GO:0003674	GTPase activator activity // molecular_function	---	---	17364707	main
17419853	0.0126756	0.839291	0.797065	down	4.27867	4.37484	4.47056	4.69992	4.79347	4.61312	LOC102632547	XR_390827	RefSeq	PREDICTED: Mus musculus uncharacterized LOC102632547 (LOC102632547), transcript variant X2, ncRNA.	chr4	+	135307349	135309519	---	---	---	---	---	---	---	---	17419853	main
17202941	0.0126776	0.839291	0.461654	down	2.80107	2.92559	2.46724	3.89994	3.46772	4.13274	---	---	---	---	---	---	0	0	---	---	---	---	---	---	---	---	17202941	normgene->intron
17229336	0.0127399	0.839291	0.695707	down	4.91028	4.7956	4.96933	5.24074	5.53948	5.45453	Pogk	NM_001142948	RefSeq	Mus musculus pogo transposable element with KRAB domain (Pogk), transcript variant 2, mRNA.	chr1	-	166384622	166409863	GO:0006355 // GO:0007275 // GO:0008150	regulation of transcription, DNA-templated // multicellular organismal development // biological_process	GO:0005622 // GO:0005634 // GO:0005575	intracellular // nucleus // cellular_component	GO:0003676 // GO:0003677	nucleic acid binding // DNA binding	---	---	17229336	main
17262127	0.0127677	0.839291	1.30558	up	3.57965	3.42147	3.62168	3.1386	3.1227	3.21342	Dppa1	NM_001163358	RefSeq	Mus musculus developmental pluripotency associated 1 (Dppa1), transcript variant 2, mRNA.	chr11	-	46607010	46629274	GO:0008150	biological_process	GO:0005575	cellular_component	GO:0003674	molecular_function	---	---	17262127	main
17358872	0.0127729	0.839291	0.841964	down	1.43127	1.54067	1.46541	1.65825	1.80862	1.71313	Mir1950	NR_035473	RefSeq	Mus musculus microRNA 1950 (Mir1950), microRNA.	chr19	+	34965396	34965469	---	---	---	---	---	---	---	---	17358872	main
17360877	0.0127854	0.839291	0.803843	down	9.52172	9.55728	9.40289	9.90495	9.80567	9.71451	Fam45a	NM_001167829	RefSeq	Mus musculus family with sequence similarity 45, member A (Fam45a), transcript variant 2, mRNA.	chr19	+	60811570	60836232	GO:0008150	biological_process	GO:0005575	cellular_component	GO:0003674	molecular_function	---	---	17360877	main
17523472	0.0128037	0.839291	1.24806	up	4.92674	4.85365	5.04555	4.55292	4.67155	4.64627	Gm25341	ENSMUST00000157461	ENSEMBL	ncrna:known chromosome:GRCm38:9:122812564:122812831:1 gene:ENSMUSG00000088086 gene_biotype:misc_RNA transcript_biotype:misc_RNA	chr9	+	122812564	122812831	---	---	---	---	---	---	---	---	17523472	main
17231522	0.0128577	0.839291	1.09004	up	7.26363	7.21681	7.21839	7.07434	7.14982	7.10101	Lrp11	NM_172784	RefSeq	Mus musculus low density lipoprotein receptor-related protein 11 (Lrp11), mRNA.	chr10	+	7589800	7625483	GO:0006897 // GO:0008150	endocytosis // biological_process	GO:0016020 // GO:0016021 // GO:0005575	membrane // integral component of membrane // cellular_component	GO:0003674	molecular_function	---	---	17231522	main
17399164	0.0128597	0.839291	1.05446	up	9.14228	9.17257	9.18188	9.06414	9.09416	9.10886	Rit1	NM_001163310	RefSeq	Mus musculus Ras-like without CAAX 1 (Rit1), transcript variant 2, mRNA.	chr3	+	88716838	88731048	GO:0006184 // GO:0007165 // GO:0007264 // GO:0007265 // GO:0007265	GTP catabolic process // signal transduction // small GTPase mediated signal transduction // Ras protein signal transduction // Ras protein signal transduction	GO:0005622 // GO:0005886 // GO:0016020 // GO:0005886	intracellular // plasma membrane // membrane // plasma membrane	GO:0000166 // GO:0005515 // GO:0005525 // GO:0005525	nucleotide binding // protein binding // GTP binding // GTP binding	---	---	17399164	main
17275976	0.0128851	0.839291	1.22701	up	6.11098	6.10334	6.24356	5.94711	5.85442	5.76983	Gm3086	NR_036607	RefSeq	Mus musculus predicted gene 3086 (Gm3086), non-coding RNA.	chr12	+	69963409	69969744	GO:0032508	DNA duplex unwinding	---	---	GO:0003678 // GO:0005524 // GO:0043141	DNA helicase activity // ATP binding // ATP-dependent 5'-3' DNA helicase activity	---	---	17275976	main
17240665	0.0128857	0.839291	0.518103	down	3.86253	4.26513	3.75903	5.06509	4.87652	4.8312	Gm26016	ENSMUST00000104403	ENSEMBL	ncrna:known chromosome:GRCm38:10:45268603:45268731:-1 gene:ENSMUSG00000077591 gene_biotype:snoRNA transcript_biotype:snoRNA	chr10	-	45268603	45268731	---	---	---	---	---	---	---	---	17240665	main
17200715	0.0128941	0.839291	0.590104	down	4.87174	5.12763	5.26618	5.81976	5.94604	5.80579	---	---	---	---	---	---	0	0	---	---	---	---	---	---	---	---	17200715	normgene->intron
17548508	0.0129135	0.839291	1.42419	up	5.38792	5.51338	5.20337	4.74188	4.84752	4.99072	---	---	---	---	chr6	+	49243921	49272146	---	---	---	---	---	---	---	---	17548508	main
17293237	0.0129522	0.839291	0.830932	down	8.06618	8.05293	7.91911	8.22065	8.35613	8.26424	Golm1	NM_001035122	RefSeq	Mus musculus golgi membrane protein 1 (Golm1), transcript variant 2, mRNA.	chr13	-	59634996	59675784	GO:0006997 // GO:0019216	nucleus organization // regulation of lipid metabolic process	GO:0005794 // GO:0005794 // GO:0016020 // GO:0016021 // GO:0005794	Golgi apparatus // Golgi apparatus // membrane // integral component of membrane // Golgi apparatus	GO:0003674	molecular_function	---	---	17293237	main
17325553	0.0129608	0.839291	0.820059	down	2.92509	3.09918	2.99534	3.35586	3.24726	3.27826	Gm25140	ENSMUST00000083254	ENSEMBL	ncrna:known chromosome:GRCm38:16:37980087:37980226:1 gene:ENSMUSG00000065188 gene_biotype:snRNA transcript_biotype:snRNA	chr16	+	37980087	37980226	---	---	---	---	---	---	---	---	17325553	main
17238892	0.0129655	0.839291	0.631125	down	7.74902	7.34506	7.56411	8.25225	8.03143	8.37405	---	GENSCAN00000019044	ENSEMBL	cdna:genscan chromosome:GRCm38:10:5008677:5542014:-1 transcript_biotype:protein_coding	chr10	-	5274257	5274393	---	---	---	---	---	---	---	---	17238892	main
17405673	0.0129718	0.839291	0.875958	down	12.1381	12.1819	12.1029	12.2937	12.302	12.3991	---	---	---	---	---	---	0	0	---	---	---	---	---	---	---	---	17405673	normgene->exon
17204103	0.0129884	0.839291	0.42807	down	4.03487	4.01518	4.67575	5.81596	5.42898	5.18408	---	---	---	---	---	---	0	0	---	---	---	---	---	---	---	---	17204103	normgene->intron
17448771	0.013021	0.839291	1.16239	up	9.75235	9.61927	9.67622	9.51633	9.41112	9.47029	---	---	---	---	---	---	0	0	---	---	---	---	---	---	---	---	17448771	normgene->exon
17297637	0.0130391	0.839291	2.08314	up	4.39267	4.28641	3.97536	2.7664	3.34678	3.32532	Gm23502	ENSMUST00000083902	ENSEMBL	ncrna:known chromosome:GRCm38:14:21812711:21812855:1 gene:ENSMUSG00000065836 gene_biotype:snRNA transcript_biotype:snRNA	chr14	+	21812711	21812855	---	---	---	---	---	---	---	---	17297637	main
17469589	0.0130635	0.839291	0.873557	down	2.88374	2.96108	2.86874	3.11128	3.15205	3.03458	0610040F04Rik	NR_040757	RefSeq	Mus musculus RIKEN cDNA 0610040F04 gene (0610040F04Rik), transcript variant 2, long non-coding RNA.	chr6	-	108577039	108660934	---	---	---	---	---	---	---	---	17469589	main
17207091	0.0131092	0.839291	0.597607	down	2.76741	2.49658	2.33346	3.3524	3.3478	3.14995	---	---	---	---	---	---	0	0	---	---	---	---	---	---	---	---	17207091	normgene->intron
17274120	0.0131196	0.839291	1.37261	up	10.6353	10.8803	10.8401	10.3152	10.4052	10.2732	Rpl36-ps3	ENSMUST00000085720	ENSEMBL	ensembl:known chromosome:GRCm38:12:12911986:12912369:1 gene:ENSMUSG00000066629 gene_biotype:protein_coding transcript_biotype:protein_coding	chr12	+	12911986	12912369	GO:0006412	translation	GO:0022625 // GO:0005622 // GO:0005840 // GO:0005737 // GO:0005730	cytosolic large ribosomal subunit // intracellular // ribosome // cytoplasm // nucleolus	GO:0003735	structural constituent of ribosome	---	---	17274120	main
17275498	0.0131744	0.839291	0.759031	down	11.2778	11.2472	11.2426	11.6997	11.7064	11.5498	Srp54b	NM_001100109	RefSeq	Mus musculus signal recognition particle 54B (Srp54b), mRNA.	chr12	+	55155104	55189213	GO:0006184 // GO:0006614 // GO:0008152	GTP catabolic process // SRP-dependent cotranslational protein targeting to membrane // metabolic process	GO:0005634 // GO:0005786 // GO:0005634 // GO:0005737 // GO:0005786 // GO:0016607 // GO:0030529 // GO:0048500	nucleus // signal recognition particle, endoplasmic reticulum targeting // nucleus // cytoplasm // signal recognition particle, endoplasmic reticulum targeting // nuclear speck // ribonucleoprotein complex // signal recognition particle	GO:0003924 // GO:0005525 // GO:0008144 // GO:0019003 // GO:0030942 // GO:0044822 // GO:0000166 // GO:0003723 // GO:0003924 // GO:0005525 // GO:0008312 // GO:0017111	GTPase activity // GTP binding // drug binding // GDP binding // endoplasmic reticulum signal peptide binding // poly(A) RNA binding // nucleotide binding // RNA binding // GTPase activity // GTP binding // 7S RNA binding // nucleoside-triphosphatase activity	GenMAPP	mRNA_processing_binding_Reactome	17275498	main
17263008	0.0132677	0.839291	1.40877	up	9.38564	9.221	9.08344	8.62864	8.81656	8.77088	---	---	---	---	---	---	0	0	---	---	---	---	---	---	---	---	17263008	normgene->exon
17542897	0.0132875	0.839291	0.712468	down	2.72176	2.54054	2.42082	3.03085	2.94	3.18488	Gm6927	NM_001101585	RefSeq	Mus musculus predicted pseudogene 6927 (Gm6927), mRNA.	chrX	-	77674814	77675452	---	---	---	---	---	---	---	---	17542897	main
17515886	0.013305	0.839291	0.847431	down	10.5938	10.466	10.5824	10.7165	10.8504	10.7921	Srpr	NM_026130	RefSeq	Mus musculus signal recognition particle receptor (docking protein) (Srpr), mRNA.	chr9	+	35200175	35247973	GO:0006184 // GO:0006614 // GO:0006810 // GO:0006886	GTP catabolic process // SRP-dependent cotranslational protein targeting to membrane // transport // intracellular protein transport	GO:0005783 // GO:0005785 // GO:0016020 // GO:0070062 // GO:0005789 // GO:0016020 // GO:0016020	endoplasmic reticulum // signal recognition particle receptor complex // membrane // extracellular vesicular exosome // endoplasmic reticulum membrane // membrane // membrane	GO:0000166 // GO:0003924 // GO:0005047 // GO:0005525 // GO:0017111 // GO:0044822	nucleotide binding // GTPase activity // signal recognition particle binding // GTP binding // nucleoside-triphosphatase activity // poly(A) RNA binding	---	---	17515886	main
17457589	0.0133339	0.839291	0.843652	down	5.83256	5.85992	5.97559	6.20535	6.08776	6.11214	Ssbp1	NM_001286663	RefSeq	Mus musculus single-stranded DNA binding protein 1 (Ssbp1), transcript variant 3, mRNA.	chr6	+	40471352	40481823	GO:0006260 // GO:0051096 // GO:0070584 // GO:0051096	DNA replication // positive regulation of helicase activity // mitochondrion morphogenesis // positive regulation of helicase activity	GO:0005634 // GO:0005739 // GO:0005739 // GO:0042645 // GO:0070062 // GO:0005739 // GO:0042645 // GO:0042645	nucleus // mitochondrion // mitochondrion // mitochondrial nucleoid // extracellular vesicular exosome // mitochondrion // mitochondrial nucleoid // mitochondrial nucleoid	GO:0003677 // GO:0003682 // GO:0003697 // GO:0044822 // GO:0003682 // GO:0003682	DNA binding // chromatin binding // single-stranded DNA binding // poly(A) RNA binding // chromatin binding // chromatin binding	---	---	17457589	main
17206909	0.0133765	0.839291	0.618667	down	6.34709	5.97262	5.97004	6.65133	6.94387	6.7915	---	---	---	---	---	---	0	0	---	---	---	---	---	---	---	---	17206909	normgene->intron
17240296	0.0134462	0.839291	1.30162	up	3.31214	3.30424	3.11384	2.86752	2.9246	2.80323	2010001E11Rik	NM_001163503	RefSeq	Mus musculus RIKEN cDNA 2010001E11 gene (2010001E11Rik), mRNA.	chr10	-	39920382	39926923	GO:0006810 // GO:0006811 // GO:0006814 // GO:0008643 // GO:0055085 // GO:0008150	transport // ion transport // sodium ion transport // carbohydrate transport // transmembrane transport // biological_process	GO:0005886 // GO:0016020 // GO:0016021 // GO:0005575 // GO:0016324	plasma membrane // membrane // integral component of membrane // cellular_component // apical plasma membrane	GO:0015293 // GO:0003674	symporter activity // molecular_function	---	---	17240296	main
17312986	0.01345	0.839291	1.25641	up	5.45828	5.50027	5.48861	5.15423	5.07172	5.22932	Gm20420	ENSMUST00000173178	ENSEMBL	havana:putative chromosome:GRCm38:15:79314199:79315558:1 gene:ENSMUSG00000092494 gene_biotype:processed_transcript transcript_biotype:processed_transcript	chr15	+	79314199	79315558	---	---	---	---	---	---	---	---	17312986	main
17202159	0.0134555	0.839291	0.431713	down	2.41018	1.77267	2.13356	3.16642	3.72595	3.03229	---	---	---	---	---	---	0	0	---	---	---	---	---	---	---	---	17202159	normgene->intron
17529793	0.0134971	0.839291	0.87388	down	9.79777	9.75508	9.79889	9.9718	10.0352	9.92655	Atp1b3	NM_007502	RefSeq	Mus musculus ATPase, Na+/K+ transporting, beta 3 polypeptide (Atp1b3), mRNA.	chr9	-	96332673	96364347	GO:0006200 // GO:0006810 // GO:0006811 // GO:0006813 // GO:0006814 // GO:0030001 // GO:0035725 // GO:0071805 // GO:0006813 // GO:0006814 // GO:0030001 // GO:0035725	ATP catabolic process // transport // ion transport // potassium ion transport // sodium ion transport // metal ion transport // sodium ion transmembrane transport // potassium ion transmembrane transport // potassium ion transport // sodium ion transport // metal ion transport // sodium ion transmembrane transport	GO:0005737 // GO:0005886 // GO:0005890 // GO:0005901 // GO:0016020 // GO:0016021 // GO:0070062 // GO:0005886 // GO:0005890 // GO:0005901 // GO:0042470	cytoplasm // plasma membrane // sodium:potassium-exchanging ATPase complex // caveola // membrane // integral component of membrane // extracellular vesicular exosome // plasma membrane // sodium:potassium-exchanging ATPase complex // caveola // melanosome	GO:0005391 // GO:0005515 // GO:0005391	sodium:potassium-exchanging ATPase activity // protein binding // sodium:potassium-exchanging ATPase activity	GenMAPP	Calcium_regulation_in_cardiac_cells	17529793	main
17408945	0.0135228	0.839291	0.849546	down	7.94413	7.82446	7.95681	8.17468	8.16824	8.09034	Cept1	NM_001293694	RefSeq	Mus musculus choline/ethanolaminephosphotransferase 1 (Cept1), transcript variant 2, mRNA.	chr3	-	106502260	106547802	GO:0006629 // GO:0006656 // GO:0008654 // GO:0006646 // GO:0006656 // GO:0006657	lipid metabolic process // phosphatidylcholine biosynthetic process // phospholipid biosynthetic process // phosphatidylethanolamine biosynthetic process // phosphatidylcholine biosynthetic process // CDP-choline pathway	GO:0005634 // GO:0005783 // GO:0005789 // GO:0016020 // GO:0016021 // GO:0005789 // GO:0031965	nucleus // endoplasmic reticulum // endoplasmic reticulum membrane // membrane // integral component of membrane // endoplasmic reticulum membrane // nuclear membrane	GO:0004142 // GO:0004307 // GO:0016740 // GO:0016780 // GO:0046872 // GO:0016780	diacylglycerol cholinephosphotransferase activity // ethanolaminephosphotransferase activity // transferase activity // phosphotransferase activity, for other substituted phosphate groups // metal ion binding // phosphotransferase activity, for other substituted phosphate groups	---	---	17408945	main
17513978	0.0135297	0.839291	1.31018	up	11.4433	11.41	11.5986	10.961	11.1205	11.1981	Gm24089	ENSMUST00000093696	ENSEMBL	ncrna:known chromosome:GRCm38:8:123601572:123601680:-1 gene:ENSMUSG00000094541 gene_biotype:rRNA transcript_biotype:rRNA	chr8	-	123601572	123601680	---	---	---	---	---	---	---	---	17513978	main
17513980	0.0135297	0.839291	1.31018	up	11.4433	11.41	11.5986	10.961	11.1205	11.1981	Gm24089	ENSMUST00000093696	ENSEMBL	ncrna:known chromosome:GRCm38:8:123601572:123601680:-1 gene:ENSMUSG00000094541 gene_biotype:rRNA transcript_biotype:rRNA	chr8	-	123623637	123623745	---	---	---	---	---	---	---	---	17513980	main
17442046	0.0135437	0.839291	1.20343	up	5.65193	5.67561	5.80595	5.49275	5.3684	5.47263	Hvcn1	NM_001042489	RefSeq	Mus musculus hydrogen voltage-gated channel 1 (Hvcn1), transcript variant 1, mRNA.	chr5	+	122206804	122242297	GO:0006810 // GO:0006811 // GO:0009268 // GO:0010043 // GO:0010043 // GO:0015992 // GO:0015992 // GO:0034220 // GO:0034765 // GO:0055085 // GO:0071294 // GO:0071467 // GO:0010043 // GO:0034220 // GO:0034765 // GO:0071294 // GO:0071467	transport // ion transport // response to pH // response to zinc ion // response to zinc ion // proton transport // proton transport // ion transmembrane transport // regulation of ion transmembrane transport // transmembrane transport // cellular response to zinc ion // cellular response to pH // response to zinc ion // ion transmembrane transport // regulation of ion transmembrane transport // …	GO:0005886 // GO:0005887 // GO:0016020 // GO:0016021 // GO:0016021 // GO:0005887 // GO:0016021	plasma membrane // integral component of plasma membrane // membrane // integral component of membrane // integral component of membrane // integral component of plasma membrane // integral component of membrane	GO:0005216 // GO:0005244 // GO:0030171 // GO:0030171	ion channel activity // voltage-gated ion channel activity // voltage-gated proton channel activity // voltage-gated proton channel activity	---	---	17442046	main
17528617	0.0135509	0.839291	1.34659	up	7.02071	7.1637	6.89707	6.49487	6.63759	6.66762	Fam63b	NM_172772	RefSeq	Mus musculus family with sequence similarity 63, member B (Fam63b), mRNA.	chr9	-	70599014	70657174	GO:0008150	biological_process	GO:0005575	cellular_component	GO:0003674	molecular_function	---	---	17528617	main
17349868	0.0135584	0.839291	1.36216	up	4.15252	4.33576	4.28998	3.82786	3.80022	3.8186	Pcdhb2	NM_053127	RefSeq	Mus musculus protocadherin beta 2 (Pcdhb2), mRNA.	chr18	+	37294840	37297624	GO:0007155 // GO:0007156	cell adhesion // homophilic cell adhesion	GO:0005886 // GO:0016020 // GO:0016021	plasma membrane // membrane // integral component of membrane	GO:0003674 // GO:0005509	molecular_function // calcium ion binding	---	---	17349868	main
17467543	0.0135609	0.839291	0.717925	down	3.09268	3.36499	3.3237	3.70202	3.88223	3.63455	Igkv8-19	ENSMUST00000103389	ENSEMBL	ensembl_ig_gene:known chromosome:GRCm38:6:70340876:70341180:-1 gene:ENSMUSG00000096594 gene_biotype:IG_LV_gene transcript_biotype:IG_LV_gene	chr6	-	70340876	70341180	---	---	---	---	GO:0005515	protein binding	---	---	17467543	main
17521298	0.0135821	0.839291	0.622203	down	2.1929	2.07379	2.39189	2.72533	2.83615	3.13679	Gm23595	ENSMUST00000104306	ENSEMBL	ncrna:known chromosome:GRCm38:9:107164977:107165106:1 gene:ENSMUSG00000077494 gene_biotype:snoRNA transcript_biotype:snoRNA	chr9	+	107164977	107165106	---	---	---	---	---	---	---	---	17521298	main
17456015	0.013595	0.839291	1.16897	up	4.61953	4.64614	4.52035	4.40992	4.35926	4.3433	Nxph1	ENSMUST00000060369	ENSEMBL	havana:known chromosome:GRCm38:6:8949676:9249030:1 gene:ENSMUSG00000046178 gene_biotype:protein_coding transcript_biotype:protein_coding	chr6	+	8948431	9249032	---	---	GO:0005576	extracellular region	GO:0005102	receptor binding	---	---	17456015	main
17469040	0.0136025	0.839291	1.12254	up	6.21631	6.21622	6.30577	6.0573	6.12878	6.0525	Xpc	NM_009531	RefSeq	Mus musculus xeroderma pigmentosum, complementation group C (Xpc), mRNA.	chr6	-	91489305	91515888	GO:0000715 // GO:0006281 // GO:0006289 // GO:0006289 // GO:0006289 // GO:0006974 // GO:0010224 // GO:0031573 // GO:1901990 // GO:0000715 // GO:0006281 // GO:0006289 // GO:0006974 // GO:0042493 // GO:1901990	nucleotide-excision repair, DNA damage recognition // DNA repair // nucleotide-excision repair // nucleotide-excision repair // nucleotide-excision repair // cellular response to DNA damage stimulus // response to UV-B // intra-S DNA damage checkpoint // regulation of mitotic cell cycle phase transition // nucleotide-excision repair, DNA damage recognition // DNA repair // nucleotide-excision rep…	GO:0005634 // GO:0005634 // GO:0005730 // GO:0005737 // GO:0005886 // GO:0071942 // GO:0005634 // GO:0005737 // GO:0071942 // GO:0071942	nucleus // nucleus // nucleolus // cytoplasm // plasma membrane // XPC complex // nucleus // cytoplasm // XPC complex // XPC complex	GO:0003677 // GO:0003684 // GO:0003697 // GO:0003684 // GO:0003697	DNA binding // damaged DNA binding // single-stranded DNA binding // damaged DNA binding // single-stranded DNA binding	---	---	17469040	main
17543974	0.0136263	0.839291	0.764167	down	9.5648	9.52952	9.49364	9.80718	10.0044	9.93451	Magt1	NM_001190409	RefSeq	Mus musculus magnesium transporter 1 (Magt1), transcript variant 1, mRNA.	chrX	-	105968084	106011906	GO:0006810 // GO:0015693 // GO:0034220 // GO:0045454 // GO:0050890 // GO:0015693 // GO:0050890	transport // magnesium ion transport // ion transmembrane transport // cell redox homeostasis // cognition // magnesium ion transport // cognition	GO:0005783 // GO:0005886 // GO:0008250 // GO:0016020 // GO:0016021 // GO:0005789 // GO:0008250 // GO:0008250	endoplasmic reticulum // plasma membrane // oligosaccharyltransferase complex // membrane // integral component of membrane // endoplasmic reticulum membrane // oligosaccharyltransferase complex // oligosaccharyltransferase complex	GO:0015095 // GO:0015095	magnesium ion transmembrane transporter activity // magnesium ion transmembrane transporter activity	---	---	17543974	main
17349799	0.0136354	0.839291	1.65198	up	4.61595	5.01979	4.6545	3.92453	3.94367	4.25966	Vaultrc5	NR_027885	RefSeq	Mus musculus vault RNA component 5 (Vaultrc5), long non-coding RNA.	chr18	+	36801763	36802107	---	---	---	---	---	---	---	---	17349799	main
17299516	0.0136393	0.839291	1.19606	up	8.46512	8.41338	8.30663	8.19583	8.07604	8.1404	LOC102640240	XM_006519857	RefSeq	PREDICTED: Mus musculus 60S ribosomal protein L21-like (LOC102640240), mRNA.	chr14	+	50769248	50769730	---	---	---	---	---	---	---	---	17299516	main
17202741	0.0136641	0.839291	0.602071	down	5.89567	5.70159	6.16266	6.83569	6.49138	6.64552	---	---	---	---	---	---	0	0	---	---	---	---	---	---	---	---	17202741	normgene->intron
17244967	0.0137088	0.839291	1.08036	up	9.1952	9.1532	9.19227	9.04807	9.04871	9.10887	Atxn7l3b	NM_001033474	RefSeq	Mus musculus ataxin 7-like 3B (Atxn7l3b), mRNA.	chr10	-	112925428	112929026	GO:0008150	biological_process	GO:0005575	cellular_component	GO:0003674	molecular_function	---	---	17244967	main
17418252	0.0137129	0.839291	0.889327	down	8.85192	8.88784	8.80326	9.01225	8.96622	9.07151	Rragc	NM_017475	RefSeq	Mus musculus Ras-related GTP binding C (Rragc), mRNA.	chr4	+	123917433	123936997	GO:0006184 // GO:0006184 // GO:0006184 // GO:0032008	GTP catabolic process // GTP catabolic process // GTP catabolic process // positive regulation of TOR signaling	GO:0005634 // GO:0005737 // GO:0005764 // GO:0043231 // GO:0005634 // GO:0005634 // GO:0005737 // GO:0005737 // GO:0005764 // GO:0005764	nucleus // cytoplasm // lysosome // intracellular membrane-bounded organelle // nucleus // nucleus // cytoplasm // cytoplasm // lysosome // lysosome	GO:0000166 // GO:0003924 // GO:0003924 // GO:0005525 // GO:0019003 // GO:0046982 // GO:0003924 // GO:0005525 // GO:0005525 // GO:0019003 // GO:0019003 // GO:0046982 // GO:0046982	nucleotide binding // GTPase activity // GTPase activity // GTP binding // GDP binding // protein heterodimerization activity // GTPase activity // GTP binding // GTP binding // GDP binding // GDP binding // protein heterodimerization activity // protein heterodimerization activity	---	---	17418252	main
17393843	0.013778	0.839291	1.15863	up	4.43836	4.50805	4.40169	4.18572	4.31178	4.2123	Gm14204	NR_040358	RefSeq	Mus musculus predicted gene 14204 (Gm14204), transcript variant 1, long non-coding RNA.	chr2	-	158595472	158610723	---	---	---	---	---	---	---	---	17393843	main
17203331	0.0137996	0.839291	0.620899	down	5.43645	5.00202	5.20515	6.01801	5.96393	5.74269	---	---	---	---	---	---	0	0	---	---	---	---	---	---	---	---	17203331	normgene->intron
17258521	0.0138478	0.839291	1.57383	up	7.58572	7.91176	7.63965	6.99857	6.88705	7.28118	---	---	---	---	chr11	+	116022290	116024463	---	---	---	---	---	---	---	---	17258521	main
17509582	0.0139524	0.839291	0.874526	down	2.8988	2.78869	2.80481	3.06295	3.01569	2.99557	Gm4975	NM_001195687	RefSeq	Mus musculus predicted gene 4975 (Gm4975), mRNA.	chr8	-	63924694	63952170	GO:0051754	meiotic sister chromatid cohesion, centromeric	GO:0000775	chromosome, centromeric region	---	---	---	---	17509582	main
17314636	0.0139587	0.839291	1.21002	up	8.21086	8.07411	8.10266	7.77914	7.83429	7.94761	Cacnb3	NM_001286226	RefSeq	Mus musculus calcium channel, voltage-dependent, beta 3 subunit (Cacnb3), transcript variant 3, mRNA.	chr15	+	98632220	98644530	GO:0006810 // GO:0006811 // GO:0006816 // GO:0034765 // GO:0050852 // GO:0070588 // GO:0006816 // GO:0034765 // GO:0070588	transport // ion transport // calcium ion transport // regulation of ion transmembrane transport // T cell receptor signaling pathway // calcium ion transmembrane transport // calcium ion transport // regulation of ion transmembrane transport // calcium ion transmembrane transport	GO:0005891 // GO:0005891 // GO:0016020 // GO:0016324 // GO:0005886 // GO:0005891 // GO:0016020 // GO:0016324	voltage-gated calcium channel complex // voltage-gated calcium channel complex // membrane // apical plasma membrane // plasma membrane // voltage-gated calcium channel complex // membrane // apical plasma membrane	GO:0005244 // GO:0005245 // GO:0005262 // GO:0005515 // GO:0008331 // GO:0019901 // GO:0005245 // GO:0019901	voltage-gated ion channel activity // voltage-gated calcium channel activity // calcium channel activity // protein binding // high voltage-gated calcium channel activity // protein kinase binding // voltage-gated calcium channel activity // protein kinase binding	GenMAPP // GenMAPP	Calcium_regulation_in_cardiac_cells // Smooth_muscle_contraction	17314636	main
17269638	0.0139703	0.839291	1.08958	up	8.57767	8.57957	8.53442	8.48297	8.40731	8.42946	Rab5c	NM_024456	RefSeq	Mus musculus RAB5C, member RAS oncogene family (Rab5c), mRNA.	chr11	-	100715009	100738215	GO:0006184 // GO:0006810 // GO:0007032 // GO:0007264 // GO:0015031 // GO:0030100	GTP catabolic process // transport // endosome organization // small GTPase mediated signal transduction // protein transport // regulation of endocytosis	GO:0005765 // GO:0005768 // GO:0005811 // GO:0005886 // GO:0016020 // GO:0030139 // GO:0031410 // GO:0043231 // GO:0070062 // GO:0005765 // GO:0005811 // GO:0031901 // GO:0042470	lysosomal membrane // endosome // lipid particle // plasma membrane // membrane // endocytic vesicle // cytoplasmic vesicle // intracellular membrane-bounded organelle // extracellular vesicular exosome // lysosomal membrane // lipid particle // early endosome membrane // melanosome	GO:0000166 // GO:0003924 // GO:0005515 // GO:0005525 // GO:0019003 // GO:0019003 // GO:0019003	nucleotide binding // GTPase activity // protein binding // GTP binding // GDP binding // GDP binding // GDP binding	---	---	17269638	main
17373443	0.0139742	0.839291	1.21446	up	5.12861	5.25007	5.25823	4.95472	4.93916	4.90526	Chrm4	NM_007699	RefSeq	Mus musculus cholinergic receptor, muscarinic 4 (Chrm4), mRNA.	chr2	+	91922189	91929829	GO:0007165 // GO:0007186 // GO:0007197 // GO:0007268 // GO:0040012 // GO:0043087	signal transduction // G-protein coupled receptor signaling pathway // adenylate cyclase-inhibiting G-protein coupled acetylcholine receptor signaling pathway // synaptic transmission // regulation of locomotion // regulation of GTPase activity	GO:0005737 // GO:0005886 // GO:0005887 // GO:0014069 // GO:0016020 // GO:0016020 // GO:0016021 // GO:0030054 // GO:0032279 // GO:0042383 // GO:0043025 // GO:0043679 // GO:0045202 // GO:0045211 // GO:0016020	cytoplasm // plasma membrane // integral component of plasma membrane // postsynaptic density // membrane // membrane // integral component of membrane // cell junction // asymmetric synapse // sarcolemma // neuronal cell body // axon terminus // synapse // postsynaptic membrane // membrane	GO:0004871 // GO:0004930 // GO:0005085 // GO:0016907 // GO:0016907	signal transducer activity // G-protein coupled receptor activity // guanyl-nucleotide exchange factor activity // G-protein coupled acetylcholine receptor activity // G-protein coupled acetylcholine receptor activity	GenMAPP // GenMAPP // GenMAPP	GPCRDB_Class_A_Rhodopsin-like // Monoamine_GPCRs // Calcium_regulation_in_cardiac_cells	17373443	main
17341197	0.0139801	0.839291	1.22347	up	9.97711	10.0677	10.0548	9.656	9.73421	9.83266	Psmb1	NM_011185	RefSeq	Mus musculus proteasome (prosome, macropain) subunit, beta type 1 (Psmb1), mRNA.	chr17	-	15475721	15498276	GO:0006508 // GO:0051603	proteolysis // proteolysis involved in cellular protein catabolic process	GO:0000502 // GO:0005634 // GO:0005737 // GO:0005839 // GO:0070062 // GO:0005634 // GO:0005829 // GO:0005839	proteasome complex // nucleus // cytoplasm // proteasome core complex // extracellular vesicular exosome // nucleus // cytosol // proteasome core complex	GO:0004175 // GO:0004298 // GO:0008233 // GO:0016787	endopeptidase activity // threonine-type endopeptidase activity // peptidase activity // hydrolase activity	GenMAPP	Proteasome_Degradation	17341197	main
17522377	0.0139998	0.839291	1.33147	up	5.00585	5.09756	5.11194	4.65393	4.5369	4.77768	Kif9	NM_010628	RefSeq	Mus musculus kinesin family member 9 (Kif9), transcript variant 2, mRNA.	chr9	+	110476958	110525179	GO:0007018 // GO:0008152	microtubule-based movement // metabolic process	GO:0002102 // GO:0005737 // GO:0005856 // GO:0005871 // GO:0005874 // GO:0031982 // GO:0005829 // GO:0005874	podosome // cytoplasm // cytoskeleton // kinesin complex // microtubule // vesicle // cytosol // microtubule	GO:0000166 // GO:0003777 // GO:0005524 // GO:0008017 // GO:0046983	nucleotide binding // microtubule motor activity // ATP binding // microtubule binding // protein dimerization activity	---	---	17522377	main
17207273	0.0140049	0.839291	0.572457	down	5.68264	5.26817	5.217	6.32355	6.31124	5.96611	---	---	---	---	---	---	0	0	---	---	---	---	---	---	---	---	17207273	normgene->intron
17203329	0.0140101	0.839291	0.656478	down	4.59875	4.64867	4.60602	5.11592	5.37534	5.1711	---	---	---	---	---	---	0	0	---	---	---	---	---	---	---	---	17203329	normgene->intron
17527883	0.0140241	0.839291	0.89587	down	7.75061	7.74503	7.83425	7.94294	7.89219	7.97131	Lrrc49	NM_001146046	RefSeq	Mus musculus leucine rich repeat containing 49 (Lrrc49), transcript variant 1, mRNA.	chr9	-	60569172	60688158	GO:0008150	biological_process	GO:0005737 // GO:0005856 // GO:0005874 // GO:0005575	cytoplasm // cytoskeleton // microtubule // cellular_component	GO:0003674	molecular_function	---	---	17527883	main
17352850	0.0140502	0.839291	1.20843	up	7.36003	7.22933	7.39128	7.03245	7.01061	7.12088	Kctd1	NM_001142731	RefSeq	Mus musculus potassium channel tetramerisation domain containing 1 (Kctd1), transcript variant 1, mRNA.	chr18	-	14968685	15151446	GO:0006351 // GO:0006355 // GO:0045892 // GO:0051260 // GO:0045892 // GO:0045892	transcription, DNA-templated // regulation of transcription, DNA-templated // negative regulation of transcription, DNA-templated // protein homooligomerization // negative regulation of transcription, DNA-templated // negative regulation of transcription, DNA-templated	GO:0005634 // GO:0005634 // GO:0005634	nucleus // nucleus // nucleus	GO:0003714 // GO:0008134 // GO:0003714 // GO:0008134	transcription corepressor activity // transcription factor binding // transcription corepressor activity // transcription factor binding	---	---	17352850	main
17203645	0.0140547	0.839291	0.720648	down	8.35748	8.17484	8.47294	8.83956	8.68486	8.90548	---	---	---	---	---	---	0	0	---	---	---	---	---	---	---	---	17203645	normgene->intron
17273798	0.0141348	0.839291	1.21007	up	5.48451	5.51533	5.61806	5.34418	5.17152	5.27513	Pfn4	NM_028376	RefSeq	Mus musculus profilin family, member 4 (Pfn4), mRNA.	chr12	+	4769295	4778266	GO:0030036 // GO:0008150	actin cytoskeleton organization // biological_process	GO:0005737 // GO:0005856 // GO:0005575	cytoplasm // cytoskeleton // cellular_component	GO:0003779 // GO:0008289	actin binding // lipid binding	---	---	17273798	main
17458669	0.0141977	0.839291	0.7725	down	6.64362	6.5995	6.43433	6.8978	6.99651	6.90655	9430076C15Rik	NR_015553	RefSeq	Mus musculus RIKEN cDNA 9430076C15 gene (9430076C15Rik), long non-coding RNA.	chr6	+	53287295	53447722	GO:0008150	biological_process	GO:0005575	cellular_component	GO:0003674 // GO:0003676 // GO:0046872	molecular_function // nucleic acid binding // metal ion binding	---	---	17458669	main
17281412	0.014198	0.839291	0.820094	down	6.94779	6.8364	6.95944	7.18293	7.20969	7.21241	Klhl28	NM_025707	RefSeq	Mus musculus kelch-like 28 (Klhl28), mRNA.	chr12	-	64942440	64965536	GO:0008150	biological_process	GO:0005575	cellular_component	GO:0003674	molecular_function	---	---	17281412	main
17405165	0.0142026	0.839291	1.5345	up	6.3139	6.66306	6.5058	5.67323	5.90681	6.04619	Gm20402	ENSMUST00000174738	ENSEMBL	havana:putative chromosome:GRCm38:3:52268435:52269435:-1 gene:ENSMUSG00000092405 gene_biotype:processed_transcript transcript_biotype:processed_transcript	chr3	-	52268435	52269435	---	---	---	---	---	---	---	---	17405165	main
17206931	0.0142203	0.839291	0.814244	down	7.80308	7.78461	7.82214	8.15457	8.12318	8.01822	---	---	---	---	---	---	0	0	---	---	---	---	---	---	---	---	17206931	normgene->intron
17387634	0.0142432	0.839291	1.16665	up	2.35236	2.34114	2.4323	2.22879	2.13916	2.08896	Olfr1039	NM_001011784	RefSeq	Mus musculus olfactory receptor 1039 (Olfr1039), mRNA.	chr2	-	86130702	86131661	GO:0007165 // GO:0007186 // GO:0007608 // GO:0050896 // GO:0050911 // GO:0007186 // GO:0007186 // GO:0007608 // GO:0007608 // GO:0050911 // GO:0050911	signal transduction // G-protein coupled receptor signaling pathway // sensory perception of smell // response to stimulus // detection of chemical stimulus involved in sensory perception of smell // G-protein coupled receptor signaling pathway // G-protein coupled receptor signaling pathway // sensory perception of smell // sensory perception of smell // detection of chemical stimulus involved i…	GO:0005886 // GO:0016020 // GO:0016021 // GO:0016021 // GO:0016021	plasma membrane // membrane // integral component of membrane // integral component of membrane // integral component of membrane	GO:0004871 // GO:0004930 // GO:0004984 // GO:0004984 // GO:0004984	signal transducer activity // G-protein coupled receptor activity // olfactory receptor activity // olfactory receptor activity // olfactory receptor activity	---	---	17387634	main
17509379	0.0142476	0.839291	0.695283	down	9.72557	9.59934	9.43291	10.1383	10.1596	10.0452	Spcs3	NM_029701	RefSeq	Mus musculus signal peptidase complex subunit 3 homolog (S. cerevisiae) (Spcs3), mRNA.	chr8	-	54520433	54529998	GO:0006465 // GO:0006508 // GO:0008150	signal peptide processing // proteolysis // biological_process	GO:0005783 // GO:0005783 // GO:0005787 // GO:0016021	endoplasmic reticulum // endoplasmic reticulum // signal peptidase complex // integral component of membrane	GO:0003674 // GO:0008233	molecular_function // peptidase activity	---	---	17509379	main
17511677	0.0142806	0.839291	1.40211	up	3.07818	2.91717	2.76967	2.32361	2.42813	2.55744	Ces1c	NM_007954	RefSeq	Mus musculus carboxylesterase 1C (Ces1c), mRNA.	chr8	-	93099015	93131283	GO:0008152 // GO:0008152	metabolic process // metabolic process	GO:0005615 // GO:0005783 // GO:0005788	extracellular space // endoplasmic reticulum // endoplasmic reticulum lumen	GO:0016787 // GO:0016788 // GO:0052689 // GO:0052689	hydrolase activity // hydrolase activity, acting on ester bonds // carboxylic ester hydrolase activity // carboxylic ester hydrolase activity	---	---	17511677	main
17325884	0.0143085	0.839291	1.44019	up	3.39665	3.42519	3.12599	2.89885	2.83844	2.63747	Cd200r2	NM_206535	RefSeq	Mus musculus Cd200 receptor 2 (Cd200r2), mRNA.	chr16	+	44867097	44915840	---	---	GO:0009897 // GO:0016020 // GO:0016021	external side of plasma membrane // membrane // integral component of membrane	GO:0004872 // GO:0005515	receptor activity // protein binding	---	---	17325884	main
17248242	0.0143198	0.839291	1.31615	up	7.42484	7.31644	7.53478	7.11216	7.08575	6.88712	Snrnp25	NM_030093	RefSeq	Mus musculus small nuclear ribonucleoprotein 25 (U11/U12) (Snrnp25), mRNA.	chr11	+	32205415	32208996	GO:0006397 // GO:0008380 // GO:0008150	mRNA processing // RNA splicing // biological_process	GO:0005634 // GO:0005634 // GO:0005681 // GO:0005689 // GO:0005737 // GO:0045171 // GO:0005634 // GO:0005689 // GO:0005689	nucleus // nucleus // spliceosomal complex // U12-type spliceosomal complex // cytoplasm // intercellular bridge // nucleus // U12-type spliceosomal complex // U12-type spliceosomal complex	GO:0003674	molecular_function	---	---	17248242	main
17204759	0.0143634	0.839291	0.489775	down	6.58467	6.81787	6.7432	8.05673	7.56532	7.56512	---	---	---	---	---	---	0	0	---	---	---	---	---	---	---	---	17204759	normgene->intron
17216868	0.0143905	0.839291	0.667398	down	3.9357	3.7332	3.69659	4.38607	4.35578	4.38524	Mir128-1	NR_029543	RefSeq	Mus musculus microRNA 128-1 (Mir128-1), microRNA.	chr1	+	128202355	128202436	---	---	---	---	GO:0005515	protein binding	---	---	17216868	main
17328288	0.0144008	0.839291	0.920785	down	9.49798	9.51852	9.56872	9.64327	9.68328	9.616	Pdxdc1	NM_053181	RefSeq	Mus musculus pyridoxal-dependent decarboxylase domain containing 1 (Pdxdc1), transcript variant 1, mRNA.	chr16	-	13833148	13903135	GO:0019752 // GO:0008150	carboxylic acid metabolic process // biological_process	GO:0005794 // GO:0043231	Golgi apparatus // intracellular membrane-bounded organelle	GO:0003824 // GO:0004611 // GO:0008488 // GO:0008694 // GO:0016829 // GO:0016831 // GO:0018791 // GO:0018792 // GO:0018793 // GO:0018794 // GO:0018795 // GO:0030170 // GO:0034524 // GO:0034782 // GO:0034853 // GO:0034854 // GO:0034879 // GO:0034923 // GO:0034941 // GO:0034947 // GO:0034952 // GO:0043727 // GO:0043728 // GO:0051997	catalytic activity // phosphoenolpyruvate carboxykinase activity // gamma-glutamyl carboxylase activity // 3-octaprenyl-4-hydroxybenzoate carboxy-lyase activity // lyase activity // carboxy-lyase activity // 2-hydroxy-3-carboxy-6-oxo-7-methylocta-2,4-dienoate decarboxylase activity // bis(4-chlorophenyl)acetate decarboxylase activity // 3,5-dibromo-4-hydroxybenzoate decarboxylase activity // 2-hy…	---	---	17328288	main
17299847	0.0144423	0.839291	1.35425	up	9.90227	10.0322	10.1802	9.48484	9.65073	9.67285	Rps19	NM_023133	RefSeq	Mus musculus ribosomal protein S19 (Rps19), mRNA.	chr14	+	52902775	52903230	GO:0000028 // GO:0000462 // GO:0002548 // GO:0006364 // GO:0006412 // GO:0007000 // GO:0030218 // GO:0030490 // GO:0042274 // GO:0051262 // GO:0060265 // GO:0060266 // GO:0000028 // GO:0000462 // GO:0002548 // GO:0006364 // GO:0007000 // GO:0030218 // GO:0030218 // GO:0030490 // GO:0042274 // GO:0051262 // GO:0060265 // GO:0060266	ribosomal small subunit assembly // maturation of SSU-rRNA from tricistronic rRNA transcript (SSU-rRNA, 5.8S rRNA, LSU-rRNA) // monocyte chemotaxis // rRNA processing // translation // nucleolus organization // erythrocyte differentiation // maturation of SSU-rRNA // ribosomal small subunit biogenesis // protein tetramerization // positive regulation of respiratory burst involved in inflammatory …	GO:0005622 // GO:0005730 // GO:0005737 // GO:0005829 // GO:0005840 // GO:0022627 // GO:0030529 // GO:0070062 // GO:0005730 // GO:0005730 // GO:0005737 // GO:0005829 // GO:0005840 // GO:0022627 // GO:0022627	intracellular // nucleolus // cytoplasm // cytosol // ribosome // cytosolic small ribosomal subunit // ribonucleoprotein complex // extracellular vesicular exosome // nucleolus // nucleolus // cytoplasm // cytosol // ribosome // cytosolic small ribosomal subunit // cytosolic small ribosomal subunit	GO:0003735 // GO:0017134 // GO:0019901 // GO:0031369 // GO:0042803 // GO:0044822 // GO:0003735 // GO:0017134 // GO:0019901 // GO:0042803	structural constituent of ribosome // fibroblast growth factor binding // protein kinase binding // translation initiation factor binding // protein homodimerization activity // poly(A) RNA binding // structural constituent of ribosome // fibroblast growth factor binding // protein kinase binding // protein homodimerization activity	GenMAPP	Ribosomal_Proteins	17299847	main
17299924	0.0144423	0.839291	1.35425	up	9.90227	10.0322	10.1802	9.48484	9.65073	9.67285	Rps19	NM_023133	RefSeq	Mus musculus ribosomal protein S19 (Rps19), mRNA.	chr14	+	53213712	53214167	GO:0000028 // GO:0000462 // GO:0002548 // GO:0006364 // GO:0006412 // GO:0007000 // GO:0030218 // GO:0030490 // GO:0042274 // GO:0051262 // GO:0060265 // GO:0060266 // GO:0000028 // GO:0000462 // GO:0002548 // GO:0006364 // GO:0007000 // GO:0030218 // GO:0030218 // GO:0030490 // GO:0042274 // GO:0051262 // GO:0060265 // GO:0060266	ribosomal small subunit assembly // maturation of SSU-rRNA from tricistronic rRNA transcript (SSU-rRNA, 5.8S rRNA, LSU-rRNA) // monocyte chemotaxis // rRNA processing // translation // nucleolus organization // erythrocyte differentiation // maturation of SSU-rRNA // ribosomal small subunit biogenesis // protein tetramerization // positive regulation of respiratory burst involved in inflammatory …	GO:0005622 // GO:0005730 // GO:0005737 // GO:0005829 // GO:0005840 // GO:0022627 // GO:0030529 // GO:0070062 // GO:0005730 // GO:0005730 // GO:0005737 // GO:0005829 // GO:0005840 // GO:0022627 // GO:0022627	intracellular // nucleolus // cytoplasm // cytosol // ribosome // cytosolic small ribosomal subunit // ribonucleoprotein complex // extracellular vesicular exosome // nucleolus // nucleolus // cytoplasm // cytosol // ribosome // cytosolic small ribosomal subunit // cytosolic small ribosomal subunit	GO:0003735 // GO:0017134 // GO:0019901 // GO:0031369 // GO:0042803 // GO:0044822 // GO:0003735 // GO:0017134 // GO:0019901 // GO:0042803	structural constituent of ribosome // fibroblast growth factor binding // protein kinase binding // translation initiation factor binding // protein homodimerization activity // poly(A) RNA binding // structural constituent of ribosome // fibroblast growth factor binding // protein kinase binding // protein homodimerization activity	GenMAPP	Ribosomal_Proteins	17299924	main
17506479	0.0145459	0.839291	1.18068	up	7.01725	7.16348	7.12937	6.87342	6.80338	6.91621	Spg7	NM_153176	RefSeq	Mus musculus spastic paraplegia 7 homolog (human) (Spg7), mRNA.	chr8	+	123062942	123097760	GO:0006508 // GO:0007005 // GO:0007155 // GO:0008089 // GO:0030155	proteolysis // mitochondrion organization // cell adhesion // anterograde axon cargo transport // regulation of cell adhesion	GO:0005622 // GO:0005623 // GO:0005739 // GO:0016020 // GO:0016021 // GO:0005739 // GO:0031966	intracellular // cell // mitochondrion // membrane // integral component of membrane // mitochondrion // mitochondrial membrane	GO:0000166 // GO:0004222 // GO:0005524 // GO:0008233 // GO:0008237 // GO:0008270 // GO:0016787 // GO:0017111 // GO:0046872	nucleotide binding // metalloendopeptidase activity // ATP binding // peptidase activity // metallopeptidase activity // zinc ion binding // hydrolase activity // nucleoside-triphosphatase activity // metal ion binding	---	---	17506479	main
17308456	0.0145717	0.839291	1.48082	up	8.20856	8.05157	8.37279	7.58108	7.72213	7.64494	---	---	---	---	---	---	0	0	---	---	---	---	---	---	---	---	17308456	normgene->exon
17434141	0.0146016	0.839291	1.11301	up	5.91994	6.00098	6.00923	5.85428	5.8327	5.78045	Ccl19	NM_011888	RefSeq	Mus musculus chemokine (C-C motif) ligand 19 (Ccl19), mRNA.	chr4_GL456350_random	-	192836	195221	GO:0001768 // GO:0002407 // GO:0002408 // GO:0034695 // GO:0042346 // GO:0043123 // GO:0043552 // GO:0045860 // GO:0046330 // GO:0051209 // GO:0051897 // GO:0070374 // GO:0071731 // GO:0090023 // GO:2000107 // GO:2000147 // GO:0001768 // GO:0001771 // GO:0002407 // GO:0002408 // GO:0002606 // GO:0006935 // GO:0006954 // GO:0006955 // GO:0007257 // GO:0010560 // GO:0031295 // GO:0032320 // GO:0032…	establishment of T cell polarity // dendritic cell chemotaxis // myeloid dendritic cell chemotaxis // response to prostaglandin E // positive regulation of NF-kappaB import into nucleus // positive regulation of I-kappaB kinase/NF-kappaB signaling // positive regulation of phosphatidylinositol 3-kinase activity // positive regulation of protein kinase activity // positive regulation of JNK cascad…	GO:0005622 // GO:0005623 // GO:0009897 // GO:0005576 // GO:0005615	intracellular // cell // external side of plasma membrane // extracellular region // extracellular space	GO:0008009 // GO:0031735 // GO:0042379 // GO:0048020 // GO:0005125 // GO:0008009 // GO:0008009 // GO:0031732 // GO:0042379	chemokine activity // CCR10 chemokine receptor binding // chemokine receptor binding // CCR chemokine receptor binding // cytokine activity // chemokine activity // chemokine activity // CCR7 chemokine receptor binding // chemokine receptor binding	---	---	17434141	main
17373380	0.0146125	0.839291	1.16066	up	6.41101	6.38094	6.51099	6.17558	6.22103	6.26338	Snord67	NR_028553	RefSeq	Mus musculus small nucleolar RNA, C/D box 67 (Snord67), small nucleolar RNA.	chr2	+	91596070	91596180	---	---	---	---	---	---	---	---	17373380	main
17207921	0.0146128	0.839291	0.624052	down	4.61782	4.99828	4.97152	5.60123	5.41292	5.63482	---	---	---	---	---	---	0	0	---	---	---	---	---	---	---	---	17207921	normgene->intron
17529561	0.0146143	0.839291	0.503201	down	5.55887	4.9381	5.10556	6.06444	6.47682	6.06678	9430037G07Rik	NR_040766	RefSeq	Mus musculus RIKEN cDNA 9430037G07 gene (9430037G07Rik), long non-coding RNA.	chr9	-	88595325	88599516	---	---	---	---	---	---	---	---	17529561	main
17393541	0.0147338	0.839291	1.46889	up	10.7612	10.9978	11.0488	10.3143	10.4208	10.4219	Gm22758	ENSMUST00000102275	ENSEMBL	ncrna:known chromosome:GRCm38:2:156410929:156411024:-1 gene:ENSMUSG00000076230 gene_biotype:miRNA transcript_biotype:miRNA	chr2	-	156410929	156411024	---	---	---	---	---	---	---	---	17393541	main
17303041	0.0147929	0.839291	0.888932	down	5.1737	5.10555	5.1711	5.35225	5.25668	5.34997	Gm3248	XM_006518154	RefSeq	PREDICTED: Mus musculus predicted gene 3248 (Gm3248), transcript variant X3, mRNA.	chr14	-	5857918	5961745	---	---	---	---	---	---	---	---	17303041	main
17547769	0.0148003	0.839291	2.29858	up	8.56185	9.29979	9.02453	7.64398	7.50877	8.14477	Gm26619	ENSMUST00000180396	ENSEMBL	ensembl_lincrna:known chromosome:GRCm38:13:97751112:97760965:1 gene:ENSMUSG00000097346 gene_biotype:lincRNA transcript_biotype:lincRNA	chr13	-	28257790	28258137	---	---	---	---	---	---	---	---	17547769	main
17252400	0.0148297	0.839291	1.47122	up	10.0706	10.2828	9.95466	9.63266	9.46451	9.55424	---	---	---	---	---	---	0	0	---	---	---	---	---	---	---	---	17252400	normgene->exon
17245202	0.0148464	0.839291	1.23983	up	8.93652	9.0796	8.99758	8.75942	8.7426	8.57795	Yeats4	NM_026570	RefSeq	Mus musculus YEATS domain containing 4 (Yeats4), mRNA.	chr10	-	117215141	117224507	GO:0006351 // GO:0006355 // GO:0016568 // GO:0040008 // GO:0043967 // GO:0043968 // GO:0043967 // GO:0043967 // GO:0043968 // GO:0043968	transcription, DNA-templated // regulation of transcription, DNA-templated // chromatin modification // regulation of growth // histone H4 acetylation // histone H2A acetylation // histone H4 acetylation // histone H4 acetylation // histone H2A acetylation // histone H2A acetylation	GO:0005634 // GO:0005654 // GO:0005654 // GO:0035267 // GO:0005634 // GO:0035267 // GO:0035267	nucleus // nucleoplasm // nucleoplasm // NuA4 histone acetyltransferase complex // nucleus // NuA4 histone acetyltransferase complex // NuA4 histone acetyltransferase complex	GO:0005515 // GO:0008022 // GO:0008022	protein binding // protein C-terminus binding // protein C-terminus binding	---	---	17245202	main
17461153	0.0148496	0.839291	1.33078	up	5.49473	5.69046	5.54858	5.13137	5.04991	5.31042	Gm24936	ENSMUST00000122598	ENSEMBL	ncrna:known chromosome:GRCm38:6:99575891:99576137:1 gene:ENSMUSG00000084547 gene_biotype:misc_RNA transcript_biotype:misc_RNA	chr6	+	99575891	99576137	---	---	---	---	---	---	---	---	17461153	main
17505782	0.014858	0.839291	0.905745	down	8.10178	8.01872	8.04012	8.22431	8.217	8.14785	Terf2ip	NM_020584	RefSeq	Mus musculus telomeric repeat binding factor 2, interacting protein (Terf2ip), mRNA.	chr8	+	112011359	112020528	GO:0000723 // GO:0006351 // GO:0006355 // GO:0010569 // GO:0010833 // GO:0031848 // GO:0032205 // GO:0043123 // GO:0048239 // GO:0051092 // GO:0070198 // GO:0000723 // GO:0006355 // GO:0032205 // GO:0070198	telomere maintenance // transcription, DNA-templated // regulation of transcription, DNA-templated // regulation of double-strand break repair via homologous recombination // telomere maintenance via telomere lengthening // protection from non-homologous end joining at telomere // negative regulation of telomere maintenance // positive regulation of I-kappaB kinase/NF-kappaB signaling // negative…	GO:0000781 // GO:0000781 // GO:0000781 // GO:0000783 // GO:0000784 // GO:0000784 // GO:0005634 // GO:0005634 // GO:0005694 // GO:0005737 // GO:0005737 // GO:0030870 // GO:0000781 // GO:0000783 // GO:0000784 // GO:0005634 // GO:0005635 // GO:0005654 // GO:0005737 // GO:0030870	chromosome, telomeric region // chromosome, telomeric region // chromosome, telomeric region // nuclear telomere cap complex // nuclear chromosome, telomeric region // nuclear chromosome, telomeric region // nucleus // nucleus // chromosome // cytoplasm // cytoplasm // Mre11 complex // chromosome, telomeric region // nuclear telomere cap complex // nuclear chromosome, telomeric region // nucleus …	GO:0003677 // GO:0005515	DNA binding // protein binding	---	---	17505782	main
17206655	0.0148774	0.839291	1.17046	up	5.45329	5.3922	5.36944	5.16101	5.25579	5.11461	---	---	---	---	---	---	0	0	---	---	---	---	---	---	---	---	17206655	normgene->intron
17289279	0.0148915	0.839291	1.26071	up	7.74428	7.94632	7.81136	7.43938	7.51426	7.55077	Gm22661	ENSMUST00000104192	ENSEMBL	ncrna:known chromosome:GRCm38:13:95332618:95332749:1 gene:ENSMUSG00000077380 gene_biotype:snoRNA transcript_biotype:snoRNA	chr13	+	95332618	95332749	---	---	---	---	---	---	---	---	17289279	main
17508885	0.0148925	0.839291	1.86706	up	4.67004	4.84049	4.31915	3.62006	3.48825	4.01387	Mtmr7	NM_001040699	RefSeq	Mus musculus myotubularin related protein 7 (Mtmr7), mRNA.	chr8	-	40550159	40634797	GO:0016311 // GO:0046855 // GO:0046856 // GO:0035335	dephosphorylation // inositol phosphate dephosphorylation // phosphatidylinositol dephosphorylation // peptidyl-tyrosine dephosphorylation	GO:0005737 // GO:0005829 // GO:0016020	cytoplasm // cytosol // membrane	GO:0004725 // GO:0005515 // GO:0008138 // GO:0008330 // GO:0008579 // GO:0008969 // GO:0016312 // GO:0016787 // GO:0016791 // GO:0017017 // GO:0017161 // GO:0019178 // GO:0019198 // GO:0030351 // GO:0030352 // GO:0030487 // GO:0043726 // GO:0043812 // GO:0043813 // GO:0052629 // GO:0052745 // GO:0052825 // GO:0052828 // GO:0052829 // GO:0052830 // GO:0052831 // GO:0052867 // GO:1990003	protein tyrosine phosphatase activity // protein binding // protein tyrosine/serine/threonine phosphatase activity // protein tyrosine/threonine phosphatase activity // JUN kinase phosphatase activity // phosphohistidine phosphatase activity // inositol bisphosphate phosphatase activity // hydrolase activity // phosphatase activity // MAP kinase tyrosine/serine/threonine phosphatase activity // i…	---	---	17508885	main
17201233	0.0149214	0.839291	0.300432	down	1.51262	1.49284	1.49074	3.00977	3.62282	2.97196	---	---	---	---	---	---	0	0	---	---	---	---	---	---	---	---	17201233	normgene->intron
17250665	0.0149309	0.839291	0.809998	down	8.01223	7.83128	7.95684	8.22098	8.29289	8.20285	Ttc19	NM_029704	RefSeq	Mus musculus tetratricopeptide repeat domain 19 (Ttc19), transcript variant 2, mRNA.	chr11	+	62281473	62328451	GO:0034551 // GO:0034551 // GO:0034551	mitochondrial respiratory chain complex III assembly // mitochondrial respiratory chain complex III assembly // mitochondrial respiratory chain complex III assembly	GO:0005739 // GO:0005739 // GO:0005743 // GO:0016020 // GO:0005739 // GO:0005743 // GO:0005743	mitochondrion // mitochondrion // mitochondrial inner membrane // membrane // mitochondrion // mitochondrial inner membrane // mitochondrial inner membrane	GO:0005515	protein binding	---	---	17250665	main
17205611	0.0149316	0.839291	0.384309	down	5.98737	5.65554	5.32818	7.48532	6.94823	6.61621	---	---	---	---	---	---	0	0	---	---	---	---	---	---	---	---	17205611	normgene->intron
17288641	0.0149377	0.839291	0.777355	down	8.74416	8.59661	8.65507	9.14666	9.01788	8.91591	Ccdc127	NM_001168659	RefSeq	Mus musculus coiled-coil domain containing 127 (Ccdc127), transcript variant 1, mRNA.	chr13	+	74350309	74365783	GO:0008150	biological_process	GO:0005575	cellular_component	GO:0003674	molecular_function	---	---	17288641	main
17205495	0.0149516	0.839291	0.467492	down	1.89972	2.34807	1.65478	3.01682	2.91717	3.31624	---	---	---	---	---	---	0	0	---	---	---	---	---	---	---	---	17205495	normgene->intron
17343801	0.0150154	0.839291	1.10359	up	4.83804	4.79834	4.75358	4.66301	4.63166	4.66963	Gm20496	ENSMUST00000172796	ENSEMBL	havana:known chromosome:GRCm38:17:34200027:34205449:-1 gene:ENSMUSG00000092550 gene_biotype:antisense transcript_biotype:antisense	chr17	-	34199315	34205449	---	---	---	---	---	---	---	---	17343801	main
17519785	0.0150234	0.839291	0.650349	down	2.25093	2.41268	2.6062	3.07899	2.83542	3.21431	4930429F24Rik	NR_040734	RefSeq	Mus musculus RIKEN cDNA 4930429F24 gene (4930429F24Rik), long non-coding RNA.	chr9	+	79793641	79803235	---	---	---	---	---	---	---	---	17519785	main
17278751	0.0150321	0.839291	0.662949	down	6.08383	6.09317	6.38872	6.70578	6.79935	6.85697	Mir1188	NR_035419	RefSeq	Mus musculus microRNA 1188 (Mir1188), microRNA.	chr12	+	109611822	109611941	---	---	---	---	---	---	---	---	17278751	main
17491016	0.0150424	0.839291	0.823807	down	5.31289	5.44676	5.38894	5.64824	5.67804	5.66413	Syngr4	NM_001291064	RefSeq	Mus musculus synaptogyrin 4 (Syngr4), transcript variant 2, mRNA.	chr7	-	45885222	45896714	GO:0008150	biological_process	GO:0016020 // GO:0016021 // GO:0005575	membrane // integral component of membrane // cellular_component	GO:0003674	molecular_function	---	---	17491016	main
17383612	0.0150501	0.839291	0.922371	down	7.2546	7.24707	7.20672	7.36577	7.31012	7.38171	Dolk	NM_177648	RefSeq	Mus musculus dolichol kinase (Dolk), mRNA.	chr2	-	30284229	30286354	GO:0016310 // GO:0043048 // GO:0016310 // GO:0043048 // GO:0043048	phosphorylation // dolichyl monophosphate biosynthetic process // phosphorylation // dolichyl monophosphate biosynthetic process // dolichyl monophosphate biosynthetic process	GO:0005783 // GO:0016020 // GO:0016021 // GO:0030176 // GO:0005789 // GO:0030176 // GO:0030176	endoplasmic reticulum // membrane // integral component of membrane // integral component of endoplasmic reticulum membrane // endoplasmic reticulum membrane // integral component of endoplasmic reticulum membrane // integral component of endoplasmic reticulum membrane	GO:0004168 // GO:0016301 // GO:0016740 // GO:0004168 // GO:0004168	dolichol kinase activity // kinase activity // transferase activity // dolichol kinase activity // dolichol kinase activity	---	---	17383612	main
17291767	0.0151044	0.839291	1.19503	up	9.27035	9.34494	9.18361	8.99878	8.9699	9.06204	Tubb2a	NM_009450	RefSeq	Mus musculus tubulin, beta 2A class IIA (Tubb2a), mRNA.	chr13	-	34074278	34078008	GO:0006184 // GO:0007017 // GO:0051258	GTP catabolic process // microtubule-based process // protein polymerization	GO:0005634 // GO:0005737 // GO:0005856 // GO:0005874 // GO:0043234 // GO:0070062 // GO:0005874 // GO:0005886 // GO:0015630	nucleus // cytoplasm // cytoskeleton // microtubule // protein complex // extracellular vesicular exosome // microtubule // plasma membrane // microtubule cytoskeleton	GO:0000166 // GO:0003924 // GO:0005200 // GO:0005525	nucleotide binding // GTPase activity // structural constituent of cytoskeleton // GTP binding	---	---	17291767	main
17205299	0.0151315	0.839291	0.655646	down	5.68951	5.46355	5.59129	6.4048	6.06107	6.08849	---	---	---	---	---	---	0	0	---	---	---	---	---	---	---	---	17205299	normgene->intron
17200139	0.0151765	0.839291	0.463723	down	5.08321	4.83441	4.97997	6.3715	6.04152	5.75536	---	---	---	---	---	---	0	0	---	---	---	---	---	---	---	---	17200139	normgene->intron
17205963	0.0152117	0.839291	0.493027	down	1.79875	2.26056	2.44851	3.05747	3.4886	3.05268	---	---	---	---	---	---	0	0	---	---	---	---	---	---	---	---	17205963	normgene->intron
17357207	0.0152317	0.839291	1.23282	up	8.07838	7.88955	7.94714	7.60461	7.6807	7.72775	Tmem223	NM_025791	RefSeq	Mus musculus transmembrane protein 223 (Tmem223), mRNA.	chr19	+	8770996	8772475	GO:0008150	biological_process	GO:0005739 // GO:0016020 // GO:0016021	mitochondrion // membrane // integral component of membrane	GO:0003674	molecular_function	---	---	17357207	main
17251500	0.0152586	0.839291	1.22059	up	6.54896	6.7196	6.61456	6.31815	6.26601	6.43608	2310047M10Rik	NM_028005	RefSeq	Mus musculus RIKEN cDNA 2310047M10 gene (2310047M10Rik), mRNA.	chr11	+	69059775	69061576	GO:0008150	biological_process	GO:0005575	cellular_component	GO:0005515	protein binding	---	---	17251500	main
17306344	0.0152716	0.839291	1.17755	up	8.1032	8.14333	8.15528	7.81977	7.93761	7.93447	Slc7a7	NM_001253680	RefSeq	Mus musculus solute carrier family 7 (cationic amino acid transporter, y+ system), member 7 (Slc7a7), transcript variant 3, mRNA.	chr14	-	54369442	54417702	GO:0003333 // GO:0006810 // GO:0006865	amino acid transmembrane transport // transport // amino acid transport	GO:0005886 // GO:0016020 // GO:0016021 // GO:0016323	plasma membrane // membrane // integral component of membrane // basolateral plasma membrane	GO:0015171	amino acid transmembrane transporter activity	---	---	17306344	main
17208511	0.0152739	0.839291	0.578812	down	2.83492	3.26459	3.05687	4.07388	3.57525	3.8627	---	---	---	---	---	---	0	0	---	---	---	---	---	---	---	---	17208511	normgene->intron
17304817	0.0152768	0.839291	0.775787	down	8.83696	8.69092	8.72525	9.1453	9.21535	8.98587	Ankrd28	NM_001024604	RefSeq	Mus musculus ankyrin repeat domain 28 (Ankrd28), mRNA.	chr14	-	31700015	31830415	GO:0008150	biological_process	GO:0005634 // GO:0005575 // GO:0005654	nucleus // cellular_component // nucleoplasm	---	---	---	---	17304817	main
17374807	0.0153183	0.839291	0.787976	down	6.19515	6.32974	6.27169	6.57119	6.73067	6.52078	Chac1	NM_026929	RefSeq	Mus musculus ChaC, cation transport regulator 1 (Chac1), mRNA.	chr2	+	119351229	119354381	GO:0006915 // GO:0006986 // GO:0007219 // GO:0007399 // GO:0010955 // GO:0022008 // GO:0045746 // GO:0070059 // GO:0010955 // GO:0010955 // GO:0045746 // GO:0045746 // GO:0070059 // GO:0070059	apoptotic process // response to unfolded protein // Notch signaling pathway // nervous system development // negative regulation of protein processing // neurogenesis // negative regulation of Notch signaling pathway // intrinsic apoptotic signaling pathway in response to endoplasmic reticulum stress // negative regulation of protein processing // negative regulation of protein processing // neg…	GO:0005737 // GO:0005794 // GO:0005802 // GO:0005829 // GO:0005829 // GO:0005829	cytoplasm // Golgi apparatus // trans-Golgi network // cytosol // cytosol // cytosol	GO:0005112	Notch binding	---	---	17374807	main
17208131	0.0153244	0.839291	1.37631	up	6.66245	6.57088	6.37576	6.15249	6.1042	5.97916	---	---	---	---	---	---	0	0	---	---	---	---	---	---	---	---	17208131	normgene->intron
17200771	0.0154086	0.839291	0.637358	down	4.78236	4.76255	5.05861	5.33202	5.46636	5.7431	---	---	---	---	---	---	0	0	---	---	---	---	---	---	---	---	17200771	normgene->intron
17493756	0.015416	0.839291	0.84658	down	9.02919	8.95562	9.10573	9.24753	9.24861	9.31801	Ppme1	NM_028292	RefSeq	Mus musculus protein phosphatase methylesterase 1 (Ppme1), mRNA.	chr7	-	100326737	100371896	GO:0006482 // GO:0006482 // GO:0006482	protein demethylation // protein demethylation // protein demethylation	---	---	GO:0003824 // GO:0016787 // GO:0019901 // GO:0019903 // GO:0051721 // GO:0051722 // GO:0052689 // GO:0019903 // GO:0019903 // GO:0051721 // GO:0051721 // GO:0051722 // GO:0051722	catalytic activity // hydrolase activity // protein kinase binding // protein phosphatase binding // protein phosphatase 2A binding // protein C-terminal methylesterase activity // carboxylic ester hydrolase activity // protein phosphatase binding // protein phosphatase binding // protein phosphatase 2A binding // protein phosphatase 2A binding // protein C-terminal methylesterase activity // pro…	---	---	17493756	main
17222064	0.0154336	0.839291	2.22608	up	4.05149	3.9674	3.38585	2.91262	2.52211	2.56005	Gm23792	ENSMUST00000122557	ENSEMBL	ncrna:known chromosome:GRCm38:1:33981410:33981502:-1 gene:ENSMUSG00000084506 gene_biotype:snRNA transcript_biotype:snRNA	chr1	-	33981410	33981502	---	---	---	---	---	---	---	---	17222064	main
17208941	0.0154429	0.839291	0.526586	down	5.68974	5.17725	5.14656	6.34039	6.01936	6.46114	---	---	---	---	---	---	0	0	---	---	---	---	---	---	---	---	17208941	normgene->intron
17233639	0.0154683	0.839291	1.31602	up	11.5665	11.8209	11.7286	11.2686	11.2467	11.4176	---	---	---	---	---	---	0	0	---	---	---	---	---	---	---	---	17233639	normgene->exon
17551139	0.0154782	0.839291	1.34412	up	8.96763	9.22789	9.01706	8.54031	8.6779	8.72167	---	---	---	---	---	---	0	0	---	---	---	---	---	---	---	---	17551139	control->affx->bac_spike
17206865	0.0155316	0.839291	0.41061	down	5.99963	5.77216	5.37448	6.94232	7.07308	7.04786	---	---	---	---	---	---	0	0	---	---	---	---	---	---	---	---	17206865	normgene->intron
17239483	0.0155518	0.839291	0.772564	down	5.13622	5.28031	5.37342	5.57887	5.71576	5.61852	Gm20125	NR_038020	RefSeq	Mus musculus predicted gene, 20125 (Gm20125), long non-coding RNA.	chr10	-	16951094	17095782	---	---	---	---	---	---	---	---	17239483	main
17211541	0.0155649	0.839291	1.19774	up	2.57734	2.66474	2.7458	2.35134	2.37694	2.4803	Pih1d3	NM_029062	RefSeq	Mus musculus PIH1 domain containing 3 (Pih1d3), mRNA.	chr1	+	31222839	31224287	GO:0030317 // GO:0070286	sperm motility // axonemal dynein complex assembly	GO:0005737	cytoplasm	GO:0005515 // GO:0051087	protein binding // chaperone binding	---	---	17211541	main
17419034	0.0156355	0.839291	1.14867	up	10.9748	10.936	11.0571	10.7422	10.8559	10.7701	---	---	---	---	---	---	0	0	---	---	---	---	---	---	---	---	17419034	normgene->exon
17206895	0.0156562	0.839291	0.517791	down	6.46694	6.16219	6.05929	7.51998	6.96342	7.01791	---	---	---	---	---	---	0	0	---	---	---	---	---	---	---	---	17206895	normgene->intron
17208063	0.0156678	0.839291	1.82675	up	5.52092	5.55727	5.09658	4.7205	4.62942	4.21156	---	---	---	---	---	---	0	0	---	---	---	---	---	---	---	---	17208063	normgene->intron
17208961	0.0157743	0.839291	0.28438	down	4.81486	3.89119	3.65992	6.07863	5.54335	6.34653	---	---	---	---	---	---	0	0	---	---	---	---	---	---	---	---	17208961	normgene->intron
17515413	0.0157839	0.839291	1.17134	up	8.2144	8.25127	8.35749	8.00908	8.01565	8.11533	Pigyl	NM_001082532	RefSeq	Mus musculus phosphatidylinositol glycan anchor biosynthesis, class Y-like (Pigyl), mRNA.	chr9	+	22156846	22158358	GO:0006506 // GO:0008150	GPI anchor biosynthetic process // biological_process	GO:0005783 // GO:0016020 // GO:0016021 // GO:0000506 // GO:0005575 // GO:0005789 // GO:0005886	endoplasmic reticulum // membrane // integral component of membrane // glycosylphosphatidylinositol-N-acetylglucosaminyltransferase (GPI-GnT) complex // cellular_component // endoplasmic reticulum membrane // plasma membrane	GO:0003674	molecular_function	---	---	17515413	main
17488595	0.0157932	0.839291	1.14994	up	9.92546	10.0273	10.0198	9.72585	9.78651	9.85491	Eif3k	NM_001285942	RefSeq	Mus musculus eukaryotic translation initiation factor 3, subunit K (Eif3k), transcript variant 2, mRNA.	chr7	-	28971373	28981864	GO:0006412 // GO:0006413 // GO:0006413 // GO:0006446 // GO:0001731 // GO:0006413	translation // translational initiation // translational initiation // regulation of translational initiation // formation of translation preinitiation complex // translational initiation	GO:0005634 // GO:0005737 // GO:0005852 // GO:0005852 // GO:0005852 // GO:0016282 // GO:0033290	nucleus // cytoplasm // eukaryotic translation initiation factor 3 complex // eukaryotic translation initiation factor 3 complex // eukaryotic translation initiation factor 3 complex // eukaryotic 43S preinitiation complex // eukaryotic 48S preinitiation complex	GO:0003723 // GO:0003743 // GO:0003743 // GO:0043022 // GO:0003723 // GO:0003743	RNA binding // translation initiation factor activity // translation initiation factor activity // ribosome binding // RNA binding // translation initiation factor activity	GenMAPP	Apoptosis	17488595	main
17519954	0.0158258	0.839291	1.15042	up	11.3561	11.3521	11.4299	11.1003	11.2199	11.2097	Rpl7a	NM_013721	RefSeq	Mus musculus ribosomal protein L7A (Rpl7a), mRNA.	chr9	+	84423975	84424843	GO:0042254	ribosome biogenesis	GO:0005634 // GO:0016020 // GO:0022625 // GO:0042788 // GO:0005840 // GO:0016020 // GO:0030529 // GO:0042788	nucleus // membrane // cytosolic large ribosomal subunit // polysomal ribosome // ribosome // membrane // ribonucleoprotein complex // polysomal ribosome	GO:0044822 // GO:0005515	poly(A) RNA binding // protein binding	GenMAPP	Ribosomal_Proteins	17519954	main
17370853	0.0158336	0.839291	1.39641	up	6.17326	6.05109	5.9157	5.59843	5.58678	5.51993	Gm22298	ENSMUST00000082662	ENSEMBL	ncrna:known chromosome:GRCm38:2:54100430:54100562:1 gene:ENSMUSG00000064596 gene_biotype:snoRNA transcript_biotype:snoRNA	chr2	+	54100430	54100562	---	---	---	---	---	---	---	---	17370853	main
17538704	0.015857	0.839291	0.913931	down	6.87447	6.83307	6.79002	6.93386	6.96867	6.9853	Phf8	NM_001113354	RefSeq	Mus musculus PHD finger protein 8 (Phf8), transcript variant 2, mRNA.	chrX	+	151520672	151633859	GO:0000082 // GO:0033169 // GO:0035574 // GO:0045893 // GO:0045943 // GO:0055114 // GO:0061188 // GO:0070544 // GO:0071557 // GO:0000082 // GO:0006351 // GO:0006355 // GO:0007049 // GO:0007420 // GO:0016568 // GO:0033169 // GO:0035574 // GO:0045893 // GO:0045943 // GO:0055114 // GO:0061188 // GO:0070544 // GO:0071557	G1/S transition of mitotic cell cycle // histone H3-K9 demethylation // histone H4-K20 demethylation // positive regulation of transcription, DNA-templated // positive regulation of transcription from RNA polymerase I promoter // oxidation-reduction process // negative regulation of chromatin silencing at rDNA // histone H3-K36 demethylation // histone H3-K27 demethylation // G1/S transition of m…	GO:0005634 // GO:0005730 // GO:0015630 // GO:0005634 // GO:0005634 // GO:0005730 // GO:0005730	nucleus // nucleolus // microtubule cytoskeleton // nucleus // nucleus // nucleolus // nucleolus	GO:0003682 // GO:0005506 // GO:0008270 // GO:0016706 // GO:0032452 // GO:0032454 // GO:0035064 // GO:0035575 // GO:0051864 // GO:0071558 // GO:0003682 // GO:0005506 // GO:0008270 // GO:0008270 // GO:0016491 // GO:0016706 // GO:0032452 // GO:0032454 // GO:0035064 // GO:0035575 // GO:0046872 // GO:0051213 // GO:0051864 // GO:0051864 // GO:0071558	chromatin binding // iron ion binding // zinc ion binding // oxidoreductase activity, acting on paired donors, with incorporation or reduction of molecular oxygen, 2-oxoglutarate as one donor, and incorporation of one atom each of oxygen into both donors // histone demethylase activity // histone demethylase activity (H3-K9 specific) // methylated histone binding // histone demethylase activity (…	---	---	17538704	main
17421550	0.0158616	0.839291	1.05318	up	7.6913	7.66758	7.7161	7.59959	7.62729	7.6241	Mthfr	NM_001161798	RefSeq	Mus musculus 5,10-methylenetetrahydrofolate reductase (Mthfr), transcript variant 1, mRNA.	chr4	+	148039077	148059562	GO:0006555 // GO:0008152 // GO:0009086 // GO:0046653 // GO:0050667 // GO:0055114 // GO:0035999 // GO:0055114 // GO:0001666 // GO:0033274 // GO:0042493 // GO:0043200 // GO:0046500 // GO:0046653 // GO:0050667 // GO:0051593 // GO:0070555	methionine metabolic process // metabolic process // methionine biosynthetic process // tetrahydrofolate metabolic process // homocysteine metabolic process // oxidation-reduction process // tetrahydrofolate interconversion // oxidation-reduction process // response to hypoxia // response to vitamin B2 // response to drug // response to amino acid // S-adenosylmethionine metabolic process // tetr…	GO:0005829 // GO:0043005 // GO:0005829 // GO:0043005	cytosol // neuron projection // cytosol // neuron projection	GO:0003824 // GO:0004489 // GO:0004489 // GO:0016491 // GO:0050660 // GO:0050661 // GO:0072341 // GO:0004489 // GO:0050660 // GO:0050661 // GO:0072341	catalytic activity // methylenetetrahydrofolate reductase (NAD(P)H) activity // methylenetetrahydrofolate reductase (NAD(P)H) activity // oxidoreductase activity // flavin adenine dinucleotide binding // NADP binding // modified amino acid binding // methylenetetrahydrofolate reductase (NAD(P)H) activity // flavin adenine dinucleotide binding // NADP binding // modified amino acid binding	---	---	17421550	main
17208113	0.0159199	0.839291	0.216736	down	2.6174	1.7901	1.37283	4.90787	3.69241	3.73015	---	---	---	---	---	---	0	0	---	---	---	---	---	---	---	---	17208113	normgene->intron
17425915	0.0159248	0.839291	1.18013	up	3.12219	3.06444	3.21803	2.87958	2.95198	2.85879	Mup8	NM_001134676	RefSeq	Mus musculus major urinary protein 8 (Mup8), mRNA.	chr4	-	60218621	60222599	GO:0006112 // GO:0006810 // GO:0008286 // GO:0009060 // GO:0010628 // GO:0010888 // GO:0010907 // GO:0031649 // GO:0042593 // GO:0045475 // GO:0045721 // GO:0045834 // GO:0045892 // GO:0051055 // GO:0051897 // GO:0061179 // GO:0070584 // GO:0071396 // GO:0008150	energy reserve metabolic process // transport // insulin receptor signaling pathway // aerobic respiration // positive regulation of gene expression // negative regulation of lipid storage // positive regulation of glucose metabolic process // heat generation // glucose homeostasis // locomotor rhythm // negative regulation of gluconeogenesis // positive regulation of lipid metabolic process // n…	GO:0005576 // GO:0005615 // GO:0005615 // GO:0005634 // GO:0005829 // GO:0005575	extracellular region // extracellular space // extracellular space // nucleus // cytosol // cellular_component	GO:0005009 // GO:0005215 // GO:0005515 // GO:0005550 // GO:0005550 // GO:0036094 // GO:0003674	insulin-activated receptor activity // transporter activity // protein binding // pheromone binding // pheromone binding // small molecule binding // molecular_function	---	---	17425915	main
17317044	0.0159532	0.839291	0.776731	down	2.24361	2.41546	2.2509	2.64021	2.66933	2.69998	Mir28c	NR_039538	RefSeq	Mus musculus microRNA 28c (Mir28c), microRNA.	chr15	-	53614205	53614279	---	---	---	---	---	---	---	---	17317044	main
17204761	0.0159726	0.839291	0.638547	down	7.58917	7.31091	7.69795	8.29494	8.15395	8.11116	---	---	---	---	---	---	0	0	---	---	---	---	---	---	---	---	17204761	normgene->intron
17206753	0.0159972	0.839291	0.589679	down	5.0409	5.47284	5.39183	6.00561	6.19059	6.02355	---	---	---	---	---	---	0	0	---	---	---	---	---	---	---	---	17206753	normgene->intron
17206761	0.0160013	0.839291	0.560002	down	5.3093	5.29927	4.85361	5.91811	5.9388	6.14853	---	---	---	---	---	---	0	0	---	---	---	---	---	---	---	---	17206761	normgene->intron
17495869	0.0160306	0.839291	1.18471	up	7.18993	7.24899	7.27064	7.05696	6.90562	7.01044	Cog7	NM_001033318	RefSeq	Mus musculus component of oligomeric golgi complex 7 (Cog7), mRNA.	chr7	-	121880033	121981711	GO:0006486 // GO:0006810 // GO:0006886 // GO:0006890 // GO:0015031 // GO:0033365 // GO:0034067 // GO:0050821 // GO:0006486 // GO:0006886 // GO:0006890 // GO:0033365 // GO:0034067 // GO:0050821	protein glycosylation // transport // intracellular protein transport // retrograde vesicle-mediated transport, Golgi to ER // protein transport // protein localization to organelle // protein localization to Golgi apparatus // protein stabilization // protein glycosylation // intracellular protein transport // retrograde vesicle-mediated transport, Golgi to ER // protein localization to organell…	GO:0005794 // GO:0016020 // GO:0017119 // GO:0000139 // GO:0005794 // GO:0017119	Golgi apparatus // membrane // Golgi transport complex // Golgi membrane // Golgi apparatus // Golgi transport complex	GO:0003674	molecular_function	---	---	17495869	main
17263857	0.0160394	0.839291	1.18672	up	5.08652	5.08114	5.20731	4.91207	4.85689	4.86803	Slc5a10	NM_001033227	RefSeq	Mus musculus solute carrier family 5 (sodium/glucose cotransporter), member 10 (Slc5a10), mRNA.	chr11	-	61672781	61720826	GO:0006810 // GO:0006811 // GO:0006814 // GO:0055085	transport // ion transport // sodium ion transport // transmembrane transport	GO:0005886 // GO:0016020 // GO:0016021 // GO:0070062	plasma membrane // membrane // integral component of membrane // extracellular vesicular exosome	GO:0005215	transporter activity	---	---	17263857	main
17457802	0.016049	0.839291	1.32756	up	5.73544	5.82583	5.59943	5.38602	5.38794	5.15738	Trbj2-7	ENSMUST00000103298	ENSEMBL	ensembl_ig_gene:known chromosome:GRCm38:6:41543810:41543856:1 gene:ENSMUSG00000076497 gene_biotype:IG_J_gene transcript_biotype:IG_J_gene	chr6	+	41543810	41543856	---	---	---	---	---	---	---	---	17457802	main
17205683	0.0161273	0.839291	0.272649	down	4.40262	4.59398	3.55028	6.54407	6.19935	5.40317	---	---	---	---	---	---	0	0	---	---	---	---	---	---	---	---	17205683	normgene->intron
17251604	0.0161384	0.839291	1.3916	up	6.05493	6.26363	6.0892	5.69071	5.48339	5.79499	1700067G03Rik	ENSMUST00000132834	ENSEMBL	havana:known chromosome:GRCm38:11:69294151:69295477:1 gene:ENSMUSG00000087003 gene_biotype:antisense transcript_biotype:antisense	chr11	+	69294151	69295477	---	---	---	---	---	---	---	---	17251604	main
17210645	0.0161419	0.839291	0.358866	down	2.46502	2.68816	3.33109	4.13776	4.52334	4.3777	---	---	---	---	---	---	0	0	---	---	---	---	---	---	---	---	17210645	normgene->intron
17324665	0.0161513	0.839291	0.798559	down	10.6545	10.6573	10.7835	11.0131	11.1323	10.9192	---	---	---	---	---	---	0	0	---	---	---	---	---	---	---	---	17324665	normgene->exon
17388774	0.0161827	0.839291	1.30608	up	4.11122	4.31651	4.18839	3.88957	3.89457	3.67282	Ehf	NM_007914	RefSeq	Mus musculus ets homologous factor (Ehf), mRNA.	chr2	-	103263433	103303278	GO:0006351 // GO:0006355 // GO:0006357 // GO:0006366 // GO:0030154 // GO:0045893 // GO:0006357 // GO:0006366 // GO:0030154 // GO:0030855 // GO:0030855 // GO:0045893 // GO:0045893	transcription, DNA-templated // regulation of transcription, DNA-templated // regulation of transcription from RNA polymerase II promoter // transcription from RNA polymerase II promoter // cell differentiation // positive regulation of transcription, DNA-templated // regulation of transcription from RNA polymerase II promoter // transcription from RNA polymerase II promoter // cell differentiati…	GO:0005634 // GO:0005634 // GO:0005634	nucleus // nucleus // nucleus	GO:0000981 // GO:0003677 // GO:0003700 // GO:0043565 // GO:0000981 // GO:0003677 // GO:0003677 // GO:0003700 // GO:0003700	sequence-specific DNA binding RNA polymerase II transcription factor activity // DNA binding // sequence-specific DNA binding transcription factor activity // sequence-specific DNA binding // sequence-specific DNA binding RNA polymerase II transcription factor activity // DNA binding // DNA binding // sequence-specific DNA binding transcription factor activity // sequence-specific DNA binding tra…	---	---	17388774	main
17210391	0.0161831	0.839291	0.416909	down	2.2183	2.84071	2.55696	3.8647	3.8501	3.75179	---	---	---	---	---	---	0	0	---	---	---	---	---	---	---	---	17210391	normgene->intron
17207857	0.016199	0.839291	0.569035	down	5.73652	5.65775	6.14942	6.72117	6.79077	6.50675	---	---	---	---	---	---	0	0	---	---	---	---	---	---	---	---	17207857	normgene->intron
17526956	0.0162449	0.839291	1.22061	up	9.09221	9.2495	9.11837	8.95627	8.77323	8.86691	Layn	NM_001033534	RefSeq	Mus musculus layilin (Layn), mRNA.	chr9	-	51054640	51077094	---	---	GO:0016020 // GO:0016021 // GO:0001726 // GO:0005925 // GO:0009986	membrane // integral component of membrane // ruffle // focal adhesion // cell surface	GO:0005540 // GO:0030246 // GO:0005540 // GO:0005540	hyaluronic acid binding // carbohydrate binding // hyaluronic acid binding // hyaluronic acid binding	---	---	17526956	main
17357418	0.0162465	0.839291	1.16512	up	12.6236	12.7397	12.7219	12.4013	12.4779	12.5438	Fth1	NM_010239	RefSeq	Mus musculus ferritin heavy chain 1 (Fth1), transcript variant 1, mRNA.	chr19	+	9982703	9985092	GO:0006826 // GO:0006879 // GO:0006880 // GO:0048147 // GO:0055114 // GO:0006955 // GO:0008285	iron ion transport // cellular iron ion homeostasis // intracellular sequestering of iron ion // negative regulation of fibroblast proliferation // oxidation-reduction process // immune response // negative regulation of cell proliferation	GO:0005634 // GO:0005739 // GO:0070062 // GO:0005576 // GO:0071682	nucleus // mitochondrion // extracellular vesicular exosome // extracellular region // endocytic vesicle lumen	GO:0004322 // GO:0008199 // GO:0016491 // GO:0046872	ferroxidase activity // ferric iron binding // oxidoreductase activity // metal ion binding	---	---	17357418	main
17206565	0.0162822	0.839291	1.97452	up	3.78412	4.37354	4.2735	3.16912	2.88725	3.44308	---	---	---	---	---	---	0	0	---	---	---	---	---	---	---	---	17206565	normgene->intron
17466996	0.0163065	0.839291	0.855294	down	8.94407	8.87088	9.01768	9.17042	9.12742	9.21375	Fkbp14	NM_153573	RefSeq	Mus musculus FK506 binding protein 14 (Fkbp14), mRNA.	chr6	-	54577604	54597344	GO:0000413 // GO:0006457 // GO:0018208 // GO:0000413 // GO:0061077	protein peptidyl-prolyl isomerization // protein folding // peptidyl-proline modification // protein peptidyl-prolyl isomerization // chaperone-mediated protein folding	GO:0005783 // GO:0016020 // GO:0005788 // GO:0005789	endoplasmic reticulum // membrane // endoplasmic reticulum lumen // endoplasmic reticulum membrane	GO:0003755 // GO:0005509 // GO:0005528 // GO:0016853 // GO:0046872 // GO:0003755 // GO:0003755 // GO:0005528	peptidyl-prolyl cis-trans isomerase activity // calcium ion binding // FK506 binding // isomerase activity // metal ion binding // peptidyl-prolyl cis-trans isomerase activity // peptidyl-prolyl cis-trans isomerase activity // FK506 binding	---	---	17466996	main
17455736	0.0163719	0.839291	1.27541	up	4.02587	4.09448	4.22931	3.89082	3.72776	3.67693	Gm6502	XM_006535306	RefSeq	PREDICTED: Mus musculus predicted gene 6502 (Gm6502), transcript variant X1, mRNA.	chr5_JH584299_random	+	921936	924675	---	---	---	---	---	---	---	---	17455736	main
17549376	0.0164227	0.839291	1.52929	up	6.99933	7.34284	7.22812	6.41021	6.5179	6.79649	---	---	---	---	gi377833194	+	1	518	---	---	---	---	---	---	---	---	17549376	rescue
17549752	0.0164227	0.839291	1.52929	up	6.99933	7.34284	7.22812	6.41021	6.5179	6.79649	---	---	---	---	gi377835784	+	1	518	---	---	---	---	---	---	---	---	17549752	rescue
17423479	0.0164251	0.839291	0.772353	down	7.04462	6.97949	6.91987	7.39962	7.43777	7.21786	Osgin2	NM_145950	RefSeq	Mus musculus oxidative stress induced growth inhibitor family member 2 (Osgin2), mRNA.	chr4	-	15997121	16013888	GO:0008150	biological_process	GO:0005575	cellular_component	GO:0003674	molecular_function	---	---	17423479	main
17204063	0.0164563	0.839291	0.57346	down	7.31011	7.29943	6.85363	8.13092	7.90687	7.86283	---	---	---	---	---	---	0	0	---	---	---	---	---	---	---	---	17204063	normgene->intron
17200055	0.0164924	0.839291	0.554942	down	5.93207	5.38503	5.58778	6.46794	6.6619	6.36125	---	---	---	---	---	---	0	0	---	---	---	---	---	---	---	---	17200055	normgene->intron
17282148	0.0165035	0.839291	1.18336	up	8.94552	9.07336	9.01506	8.78753	8.76964	8.75071	Vti1b	NM_016800	RefSeq	Mus musculus vesicle transport through interaction with t-SNAREs 1B (Vti1b), mRNA.	chr12	-	79156017	79172667	GO:0006810 // GO:0006886 // GO:0015031 // GO:0016192	transport // intracellular protein transport // protein transport // vesicle-mediated transport	GO:0005764 // GO:0005765 // GO:0005768 // GO:0005794 // GO:0005794 // GO:0016020 // GO:0016021 // GO:0031902 // GO:0048471 // GO:0005765 // GO:0031902 // GO:0031902 // GO:0005765 // GO:0005794 // GO:0031201	lysosome // lysosomal membrane // endosome // Golgi apparatus // Golgi apparatus // membrane // integral component of membrane // late endosome membrane // perinuclear region of cytoplasm // lysosomal membrane // late endosome membrane // late endosome membrane // lysosomal membrane // Golgi apparatus // SNARE complex	GO:0000149 // GO:0005515 // GO:0000149	SNARE binding // protein binding // SNARE binding	---	---	17282148	main
17281485	0.0165224	0.839291	1.18149	up	5.99499	6.03534	6.1431	5.73541	5.85383	5.86297	Rps29	NM_009093	RefSeq	Mus musculus ribosomal protein S29 (Rps29), mRNA.	chr12	-	69157722	69159186	GO:0006412 // GO:0006412 // GO:0006412	translation // translation // translation	GO:0005622 // GO:0005737 // GO:0005840 // GO:0015935 // GO:0022627 // GO:0030529 // GO:0070062 // GO:0022627	intracellular // cytoplasm // ribosome // small ribosomal subunit // cytosolic small ribosomal subunit // ribonucleoprotein complex // extracellular vesicular exosome // cytosolic small ribosomal subunit	GO:0003735 // GO:0008270 // GO:0046872 // GO:0003735 // GO:0003735 // GO:0008270	structural constituent of ribosome // zinc ion binding // metal ion binding // structural constituent of ribosome // structural constituent of ribosome // zinc ion binding	---	---	17281485	main
17332851	0.0165275	0.839291	1.1733	up	9.40582	9.38111	9.44411	9.11764	9.16349	9.25545	Gtf2h5	NM_181392	RefSeq	Mus musculus general transcription factor IIH, polypeptide 5 (Gtf2h5), mRNA.	chr17	+	6079786	6086517	GO:0006281 // GO:0006289 // GO:0006289 // GO:0006294 // GO:0006351 // GO:0006355 // GO:0006362 // GO:0006362 // GO:0006364 // GO:0006974 // GO:0071480 // GO:0006289	DNA repair // nucleotide-excision repair // nucleotide-excision repair // nucleotide-excision repair, preincision complex assembly // transcription, DNA-templated // regulation of transcription, DNA-templated // transcription elongation from RNA polymerase I promoter // transcription elongation from RNA polymerase I promoter // rRNA processing // cellular response to DNA damage stimulus // cellul…	GO:0000439 // GO:0005634 // GO:0005730	core TFIIH complex // nucleus // nucleolus	GO:0000182	rDNA binding	---	---	17332851	main
17280495	0.016543	0.839291	1.40412	up	4.49778	4.44047	4.74047	3.96478	4.14809	4.10837	---	---	---	---	chr12	-	31311687	31324758	---	---	---	---	---	---	---	---	17280495	main
17446490	0.0165573	0.839291	0.912411	down	3.16498	3.2062	3.22476	3.32439	3.29012	3.37745	Gm10471	NM_001177579	RefSeq	Mus musculus predicted gene 10471 (Gm10471), mRNA.	chr5	-	26082172	26089291	GO:0008150	biological_process	GO:0005575	cellular_component	GO:0003674	molecular_function	---	---	17446490	main
17515060	0.0165967	0.839291	1.13288	up	11.4819	11.552	11.5354	11.2854	11.404	11.3384	Gm23008	ENSMUST00000158946	ENSEMBL	ncrna:known chromosome:GRCm38:9:20890757:20890836:1 gene:ENSMUSG00000089571 gene_biotype:snoRNA transcript_biotype:snoRNA	chr9	+	20890757	20890836	---	---	---	---	---	---	---	---	17515060	main
17341707	0.0166036	0.839291	0.700843	down	9.26597	9.25342	9.35201	9.79222	9.65774	9.94737	---	---	---	---	---	---	0	0	---	---	---	---	---	---	---	---	17341707	normgene->exon
17473639	0.0166516	0.839291	1.35655	up	3.57103	3.77171	3.79061	3.31941	3.26541	3.23758	Usp29	NM_001290994	RefSeq	Mus musculus ubiquitin specific peptidase 29 (Usp29), transcript variant 1, mRNA.	chr7	+	6730741	6967220	GO:0006508 // GO:0006511	proteolysis // ubiquitin-dependent protein catabolic process	---	---	GO:0008233 // GO:0008234 // GO:0016787 // GO:0036459	peptidase activity // cysteine-type peptidase activity // hydrolase activity // ubiquitinyl hydrolase activity	---	---	17473639	main
17312941	0.0166986	0.839291	1.34122	up	8.65712	8.74442	8.66853	8.14691	8.39258	8.25095	---	---	---	---	---	---	0	0	---	---	---	---	---	---	---	---	17312941	normgene->exon
17269866	0.0167134	0.839291	1.37109	up	5.14598	5.26451	5.44227	4.72469	4.97062	4.79576	Gm25593	ENSMUST00000102272	ENSEMBL	ncrna:known chromosome:GRCm38:11:101353342:101353437:-1 gene:ENSMUSG00000076227 gene_biotype:miRNA transcript_biotype:miRNA	chr11	-	101353342	101353437	---	---	---	---	---	---	---	---	17269866	main
17433166	0.0167185	0.839291	0.83883	down	4.49081	4.65502	4.54175	4.73751	4.86487	4.84751	Gm13066	ENSMUST00000145263	ENSEMBL	havana:known chromosome:GRCm38:4:149565620:149567790:-1 gene:ENSMUSG00000086949 gene_biotype:antisense transcript_biotype:antisense	chr4	-	149565620	149567790	---	---	---	---	---	---	---	---	17433166	main
17469246	0.0167857	0.839291	1.17753	up	5.25653	5.29964	5.31039	5.00296	5.13211	5.02133	1700010K10Rik	ENSMUST00000135145	ENSEMBL	havana:known chromosome:GRCm38:6:95114017:95117631:-1 gene:ENSMUSG00000085413 gene_biotype:antisense transcript_biotype:antisense	chr6	-	95114017	95117631	---	---	---	---	---	---	---	---	17469246	main
17379503	0.0168083	0.839291	0.888788	down	8.18267	8.1717	8.13267	8.27099	8.356	8.36884	Dnttip1	NM_133763	RefSeq	Mus musculus deoxynucleotidyltransferase, terminal, interacting protein 1 (Dnttip1), mRNA.	chr2	+	164745983	164768607	GO:0043085 // GO:0043085 // GO:0008152	positive regulation of catalytic activity // positive regulation of catalytic activity // metabolic process	GO:0005634 // GO:0005634 // GO:0005634	nucleus // nucleus // nucleus	GO:0003677 // GO:0008047 // GO:0016740 // GO:0042803 // GO:0003677 // GO:0008047 // GO:0042803	DNA binding // enzyme activator activity // transferase activity // protein homodimerization activity // DNA binding // enzyme activator activity // protein homodimerization activity	---	---	17379503	main
17478496	0.0168157	0.839291	1.32556	up	4.74654	4.88371	4.77454	4.35287	4.53944	4.28411	Luzp2	NM_178705	RefSeq	Mus musculus leucine zipper protein 2 (Luzp2), mRNA.	chr7	+	54835245	55268888	GO:0008150	biological_process	GO:0005576 // GO:0005575	extracellular region // cellular_component	GO:0003674	molecular_function	---	---	17478496	main
17204879	0.0168294	0.839291	0.612384	down	6.37416	6.29382	5.92561	6.87107	6.76088	7.1014	---	---	---	---	---	---	0	0	---	---	---	---	---	---	---	---	17204879	normgene->intron
17378311	0.0168674	0.839291	0.63695	down	6.70944	6.45094	6.8804	7.14619	7.35006	7.50634	---	---	---	---	---	---	0	0	---	---	---	---	---	---	---	---	17378311	normgene->exon
17203169	0.0169055	0.839291	0.808931	down	7.77243	7.56894	7.65962	8.0661	7.90501	7.95001	---	---	---	---	---	---	0	0	---	---	---	---	---	---	---	---	17203169	normgene->intron
17533307	0.0169763	0.839291	1.29454	up	6.09385	6.31181	6.12983	5.80785	5.6908	5.92	Gm14484	NM_001025260	RefSeq	Mus musculus predicted gene 14484 (Gm14484), mRNA.	chrX	+	11311896	11312427	GO:0006334 // GO:0008150	nucleosome assembly // biological_process	GO:0000786 // GO:0005634 // GO:0005694 // GO:0005575	nucleosome // nucleus // chromosome // cellular_component	GO:0003677 // GO:0003674 // GO:0046982	DNA binding // molecular_function // protein heterodimerization activity	---	---	17533307	main
17397954	0.0169764	0.839291	0.836648	down	9.61792	9.65352	9.7485	9.86436	9.89837	10.0272	---	---	---	---	chr3	+	60877012	60878865	---	---	---	---	---	---	---	---	17397954	main
17200827	0.0169957	0.839291	0.311831	down	5.3602	4.34009	5.20313	6.73202	6.95624	6.39798	---	---	---	---	---	---	0	0	---	---	---	---	---	---	---	---	17200827	normgene->intron
17203651	0.0170047	0.839291	0.580047	down	7.33833	7.28228	6.98117	7.97631	7.97735	8.02969	---	---	---	---	---	---	0	0	---	---	---	---	---	---	---	---	17203651	normgene->intron
17261001	0.0171904	0.839291	0.889245	down	3.49426	3.51457	3.42001	3.60347	3.62513	3.70786	Gm12050	ENSMUST00000127483	ENSEMBL	havana:known chromosome:GRCm38:11:22438821:22439775:-1 gene:ENSMUSG00000085856 gene_biotype:lincRNA transcript_biotype:lincRNA	chr11	-	22438821	22439775	---	---	---	---	---	---	---	---	17261001	main
17484106	0.0172349	0.839291	0.804314	down	8.32129	8.35293	8.44068	8.80352	8.63206	8.61695	---	---	---	---	---	---	0	0	---	---	---	---	---	---	---	---	17484106	normgene->exon
17286009	0.0172675	0.839291	0.834873	down	7.03224	7.02991	6.98116	7.28241	7.34468	7.19395	Tdp2	NM_019551	RefSeq	Mus musculus tyrosyl-DNA phosphodiesterase 2 (Tdp2), mRNA.	chr13	+	24831659	24842153	GO:0006281 // GO:0006302 // GO:0006974 // GO:0090305 // GO:0006302 // GO:0006302 // GO:0090305 // GO:0090305	DNA repair // double-strand break repair // cellular response to DNA damage stimulus // nucleic acid phosphodiester bond hydrolysis // double-strand break repair // double-strand break repair // nucleic acid phosphodiester bond hydrolysis // nucleic acid phosphodiester bond hydrolysis	GO:0005634 // GO:0005737 // GO:0016605 // GO:0045171 // GO:0005634 // GO:0005730 // GO:0005737 // GO:0016605 // GO:0016605	nucleus // cytoplasm // PML body // intercellular bridge // nucleus // nucleolus // cytoplasm // PML body // PML body	GO:0000287 // GO:0003697 // GO:0004112 // GO:0004115 // GO:0004117 // GO:0004118 // GO:0004119 // GO:0004120 // GO:0004518 // GO:0004519 // GO:0008081 // GO:0016787 // GO:0030145 // GO:0036317 // GO:0044688 // GO:0046872 // GO:0052712 // GO:0052713 // GO:0052714 // GO:0052715 // GO:0070260 // GO:0000287 // GO:0003697 // GO:0003697 // GO:0004519 // GO:0008081 // GO:0030145 // GO:0030145 // GO:0036…	magnesium ion binding // single-stranded DNA binding // cyclic-nucleotide phosphodiesterase activity // 3',5'-cyclic-AMP phosphodiesterase activity // calmodulin-dependent cyclic-nucleotide phosphodiesterase activity // cGMP-stimulated cyclic-nucleotide phosphodiesterase activity // cGMP-inhibited cyclic-nucleotide phosphodiesterase activity // photoreceptor cyclic-nucleotide phosphodiesterase ac…	---	---	17286009	main
17260466	0.0173029	0.839291	1.28467	up	6.05699	5.98622	6.12482	5.57507	5.8148	5.68732	Gm11979	ENSMUST00000119629	ENSEMBL	havana:known chromosome:GRCm38:11:6785838:6786580:-1 gene:ENSMUSG00000082579 gene_biotype:pseudogene transcript_biotype:processed_pseudogene	chr11	-	6785838	6825622	---	---	---	---	---	---	---	---	17260466	main
17472345	0.0173179	0.839291	1.4432	up	3.17166	3.04966	2.82297	2.3713	2.49334	2.60388	Gm5724	XM_006544101	RefSeq	PREDICTED: Mus musculus predicted gene 5724 (Gm5724), mRNA.	chr6	-	141708118	141773810	GO:0006810 // GO:0008150	transport // biological_process	GO:0005575 // GO:0016020	cellular_component // membrane	GO:0003674 // GO:0005215	molecular_function // transporter activity	---	---	17472345	main
17376443	0.0173247	0.839291	1.17019	up	3.58763	3.57824	3.56088	3.35756	3.28531	3.40142	Gm14232	ENSMUST00000137176	ENSEMBL	havana:known chromosome:GRCm38:2:131159537:131171342:1 gene:ENSMUSG00000087405 gene_biotype:antisense transcript_biotype:antisense	chr2	+	131159537	131171342	---	---	---	---	---	---	---	---	17376443	main
17206467	0.0173509	0.839291	0.712668	down	9.42198	9.2073	9.49954	9.89669	9.91821	9.79255	---	---	---	---	---	---	0	0	---	---	---	---	---	---	---	---	17206467	normgene->intron
17388104	0.017356	0.839291	0.859701	down	8.33722	8.20569	8.21587	8.42208	8.48305	8.51028	Slc39a13	NM_001290765	RefSeq	Mus musculus solute carrier family 39 (metal ion transporter), member 13 (Slc39a13), transcript variant 1, mRNA.	chr2	-	91061791	91070417	GO:0006810 // GO:0006811 // GO:0006829 // GO:0006882 // GO:0006882 // GO:0030001 // GO:0055085 // GO:0061448 // GO:0061448 // GO:0071577 // GO:0071577 // GO:0071577 // GO:0072511	transport // ion transport // zinc ion transport // cellular zinc ion homeostasis // cellular zinc ion homeostasis // metal ion transport // transmembrane transport // connective tissue development // connective tissue development // zinc ion transmembrane transport // zinc ion transmembrane transport // zinc ion transmembrane transport // divalent inorganic cation transport	GO:0005794 // GO:0005794 // GO:0016020 // GO:0016021 // GO:0048471 // GO:0000139 // GO:0005794 // GO:0016021	Golgi apparatus // Golgi apparatus // membrane // integral component of membrane // perinuclear region of cytoplasm // Golgi membrane // Golgi apparatus // integral component of membrane	GO:0005385 // GO:0005385 // GO:0042803 // GO:0046873 // GO:0042803	zinc ion transmembrane transporter activity // zinc ion transmembrane transporter activity // protein homodimerization activity // metal ion transmembrane transporter activity // protein homodimerization activity	---	---	17388104	main
17451512	0.0174157	0.839291	1.43898	up	5.72832	5.60225	5.89156	5.32144	5.30941	5.00968	Foxn4	NM_148935	RefSeq	Mus musculus forkhead box N4 (Foxn4), mRNA.	chr5	-	114254164	114273807	GO:0000122 // GO:0006351 // GO:0006355 // GO:0006366 // GO:0007275 // GO:0007389 // GO:0007399 // GO:0008016 // GO:0009790 // GO:0009888 // GO:0010842 // GO:0030154 // GO:0035881 // GO:0045893 // GO:0045893 // GO:0048513 // GO:0048663 // GO:0051090 // GO:0060579 // GO:0000122 // GO:0001947 // GO:0006355 // GO:0006366 // GO:0007389 // GO:0008016 // GO:0008016 // GO:0009888 // GO:0036302 // GO:0045…	negative regulation of transcription from RNA polymerase II promoter // transcription, DNA-templated // regulation of transcription, DNA-templated // transcription from RNA polymerase II promoter // multicellular organismal development // pattern specification process // nervous system development // regulation of heart contraction // embryo development // tissue development // retina layer forma…	GO:0005634 // GO:0005667 // GO:0005634 // GO:0005667	nucleus // transcription factor complex // nucleus // transcription factor complex	GO:0001158 // GO:0001158 // GO:0003677 // GO:0003682 // GO:0003690 // GO:0003700 // GO:0003705 // GO:0008134 // GO:0008301 // GO:0043565 // GO:0003690 // GO:0003700 // GO:0003705 // GO:0008134 // GO:0008301	enhancer sequence-specific DNA binding // enhancer sequence-specific DNA binding // DNA binding // chromatin binding // double-stranded DNA binding // sequence-specific DNA binding transcription factor activity // RNA polymerase II distal enhancer sequence-specific DNA binding transcription factor activity // transcription factor binding // DNA binding, bending // sequence-specific DNA binding //…	---	---	17451512	main
17204107	0.0174486	0.839291	0.621848	down	5.97203	5.5242	5.7299	6.20587	6.60659	6.47621	---	---	---	---	---	---	0	0	---	---	---	---	---	---	---	---	17204107	normgene->intron
17352229	0.017458	0.839291	1.23265	up	8.2347	8.10945	8.03999	7.76442	7.86623	7.85289	Cyb5a	ENSMUST00000160180	ENSEMBL	ensembl_havana_transcript:known chromosome:GRCm38:18:84851338:84880401:1 gene:ENSMUSG00000024646 gene_biotype:protein_coding transcript_biotype:protein_coding	chr18	+	84851338	84880401	GO:0006631 // GO:0006810 // GO:0055114 // GO:0046686 // GO:0055114	fatty acid metabolic process // transport // oxidation-reduction process // response to cadmium ion // oxidation-reduction process	GO:0005739 // GO:0005783 // GO:0005789 // GO:0016020 // GO:0016021 // GO:0043231 // GO:0016020 // GO:0005783 // GO:0005789 // GO:0043231 // GO:0016020 // GO:0031090	mitochondrion // endoplasmic reticulum // endoplasmic reticulum membrane // membrane // integral component of membrane // intracellular membrane-bounded organelle // membrane // endoplasmic reticulum // endoplasmic reticulum membrane // intracellular membrane-bounded organelle // membrane // organelle membrane	GO:0004768 // GO:0019899 // GO:0020037 // GO:0046872 // GO:0019899	stearoyl-CoA 9-desaturase activity // enzyme binding // heme binding // metal ion binding // enzyme binding	---	---	17352229	main
17236832	0.0174632	0.839291	1.11974	up	4.70541	4.79513	4.79182	4.62802	4.58238	4.59385	Ccer1	NM_025724	RefSeq	Mus musculus coiled coil glutamate rich protein 1 (Ccer1), mRNA.	chr10	+	97693059	97694926	GO:0008150	biological_process	GO:0005575	cellular_component	GO:0003674	molecular_function	---	---	17236832	main
17204417	0.0174711	0.839291	0.565775	down	5.70632	5.78789	5.39134	6.36191	6.2156	6.74897	---	---	---	---	---	---	0	0	---	---	---	---	---	---	---	---	17204417	normgene->intron
17203091	0.017483	0.839291	0.528378	down	5.2172	5.26089	4.7067	5.82734	6.28852	5.844	---	---	---	---	---	---	0	0	---	---	---	---	---	---	---	---	17203091	normgene->intron
17200575	0.0175682	0.839291	0.60617	down	5.36912	5.63533	5.60257	6.52401	6.09197	6.13131	---	---	---	---	---	---	0	0	---	---	---	---	---	---	---	---	17200575	normgene->intron
17348248	0.0175752	0.839291	1.52337	up	4.91324	4.54984	4.58661	4.11784	4.17802	3.95096	Gm24292	ENSMUST00000082888	ENSEMBL	ncrna:known chromosome:GRCm38:18:7835177:7835283:1 gene:ENSMUSG00000064822 gene_biotype:snRNA transcript_biotype:snRNA	chr18	+	7835177	7835283	---	---	---	---	---	---	---	---	17348248	main
17549584	0.0176642	0.839291	1.3692	up	3.21521	3.48694	3.2333	2.75769	2.82388	2.99926	---	---	---	---	gi377834582	+	1	614	---	---	---	---	---	---	---	---	17549584	rescue
17549854	0.0176642	0.839291	1.3692	up	3.21521	3.48694	3.2333	2.75769	2.82388	2.99926	---	---	---	---	gi377836459	+	1	614	---	---	---	---	---	---	---	---	17549854	rescue
17293002	0.0176783	0.839291	1.19353	up	4.76159	4.93442	4.83769	4.56268	4.6638	4.5438	Neurog1	NM_010896	RefSeq	Mus musculus neurogenin 1 (Neurog1), mRNA.	chr13	-	56250478	56252163	GO:0006351 // GO:0006355 // GO:0007275 // GO:0007399 // GO:0022008 // GO:0030154 // GO:0030182 // GO:0030182 // GO:0031536 // GO:0042472 // GO:0045165 // GO:0045664 // GO:0045666 // GO:0045944 // GO:0051091	transcription, DNA-templated // regulation of transcription, DNA-templated // multicellular organismal development // nervous system development // neurogenesis // cell differentiation // neuron differentiation // neuron differentiation // positive regulation of exit from mitosis // inner ear morphogenesis // cell fate commitment // regulation of neuron differentiation // positive regulation of n…	GO:0005634 // GO:0043025 // GO:0043204	nucleus // neuronal cell body // perikaryon	GO:0000989 // GO:0003677 // GO:0003682 // GO:0005515 // GO:0046983 // GO:0070888	transcription factor binding transcription factor activity // DNA binding // chromatin binding // protein binding // protein dimerization activity // E-box binding	---	---	17293002	main
17204795	0.017714	0.839291	0.540533	down	7.49762	7.31116	6.92251	8.42907	8.05012	7.92387	---	---	---	---	---	---	0	0	---	---	---	---	---	---	---	---	17204795	normgene->intron
17319619	0.017735	0.839291	1.35101	up	7.86738	7.98679	8.15859	7.55315	7.48848	7.6775	Ndufa6	NM_025987	RefSeq	Mus musculus NADH dehydrogenase (ubiquinone) 1 alpha subcomplex, 6 (B14) (Ndufa6), mRNA.	chr15	-	82350139	82354291	GO:0006810 // GO:0006979 // GO:0055114 // GO:0006979	transport // response to oxidative stress // oxidation-reduction process // response to oxidative stress	GO:0005739 // GO:0005743 // GO:0005747 // GO:0016020 // GO:0031966 // GO:0070469 // GO:0005739 // GO:0005747 // GO:0031966	mitochondrion // mitochondrial inner membrane // mitochondrial respiratory chain complex I // membrane // mitochondrial membrane // respiratory chain // mitochondrion // mitochondrial respiratory chain complex I // mitochondrial membrane	GO:0003674	molecular_function	GenMAPP	Electron_Transport_Chain	17319619	main
17377910	0.0177496	0.839291	1.21734	up	7.06699	7.22933	7.06747	6.80799	6.77379	6.93212	Pofut1	NM_080463	RefSeq	Mus musculus protein O-fucosyltransferase 1 (Pofut1), mRNA.	chr2	+	153241532	153270253	GO:0001525 // GO:0001756 // GO:0005975 // GO:0006004 // GO:0006493 // GO:0007219 // GO:0007399 // GO:0007507 // GO:0036065 // GO:0036066 // GO:0006004 // GO:0006486 // GO:0006493 // GO:0006493 // GO:0007219 // GO:0036066 // GO:0036065	angiogenesis // somitogenesis // carbohydrate metabolic process // fucose metabolic process // protein O-linked glycosylation // Notch signaling pathway // nervous system development // heart development // fucosylation // protein O-linked fucosylation // fucose metabolic process // protein glycosylation // protein O-linked glycosylation // protein O-linked glycosylation // Notch signaling pathwa…	GO:0005783 // GO:0016020 // GO:0005783 // GO:0016020 // GO:0016020	endoplasmic reticulum // membrane // endoplasmic reticulum // membrane // membrane	GO:0008417 // GO:0008417 // GO:0016740 // GO:0016757 // GO:0046922 // GO:0008417 // GO:0008417 // GO:0046922	fucosyltransferase activity // fucosyltransferase activity // transferase activity // transferase activity, transferring glycosyl groups // peptide-O-fucosyltransferase activity // fucosyltransferase activity // fucosyltransferase activity // peptide-O-fucosyltransferase activity	---	---	17377910	main
17278180	0.0177589	0.839291	1.2057	up	5.40097	5.40351	5.44323	5.1642	5.20899	5.06134	Fam181a	NM_001195726	RefSeq	Mus musculus family with sequence similarity 181, member A (Fam181a), mRNA.	chr12	+	103314959	103317065	GO:0008150	biological_process	GO:0005575	cellular_component	GO:0003674	molecular_function	---	---	17278180	main
17405154	0.0177666	0.839291	1.22898	up	6.57054	6.49201	6.66674	6.31895	6.16625	6.35039	Maml3	NM_001004176	RefSeq	Mus musculus mastermind like 3 (Drosophila) (Maml3), mRNA.	chr3	-	51687611	52105006	GO:0007219 // GO:0045944 // GO:0007219 // GO:0045944 // GO:0045944 // GO:0007219 // GO:0045944	Notch signaling pathway // positive regulation of transcription from RNA polymerase II promoter // Notch signaling pathway // positive regulation of transcription from RNA polymerase II promoter // positive regulation of transcription from RNA polymerase II promoter // Notch signaling pathway // positive regulation of transcription from RNA polymerase II promoter	GO:0005634 // GO:0005634 // GO:0005634 // GO:0016607 // GO:0005634	nucleus // nucleus // nucleus // nuclear speck // nucleus	GO:0003713 // GO:0003713 // GO:0003713 // GO:0003713	transcription coactivator activity // transcription coactivator activity // transcription coactivator activity // transcription coactivator activity	---	---	17405154	main
17549224	0.0177916	0.839291	1.211	up	6.13361	6.1697	6.15755	5.88981	5.94202	5.79695	LOC102642925	XM_006542972	RefSeq	PREDICTED: Mus musculus hippocalcin-like protein 1-like (LOC102642925), mRNA.	gi309262643	+	1	806	---	---	---	---	---	---	---	---	17549224	rescue
17405668	0.017798	0.839291	0.884224	down	11.7407	11.7658	11.7098	11.9535	11.9432	11.8506	---	---	---	---	---	---	0	0	---	---	---	---	---	---	---	---	17405668	normgene->exon
17469249	0.0178009	0.839291	1.50133	up	4.61669	4.3997	4.23099	3.91595	3.88226	3.70795	AY512915	ENSMUST00000089303	ENSEMBL	havana:known chromosome:GRCm38:6:95276692:95333978:-1 gene:ENSMUSG00000068180 gene_biotype:antisense transcript_biotype:antisense	chr6	-	95255726	95333993	---	---	---	---	---	---	---	---	17469249	main
17509435	0.0178179	0.839291	0.814638	down	5.26335	5.09087	5.13639	5.35358	5.54249	5.48104	Cep44	NM_001009951	RefSeq	Mus musculus centrosomal protein 44 (Cep44), mRNA.	chr8	-	56531522	56551047	GO:0008150	biological_process	GO:0000922 // GO:0005737 // GO:0005813 // GO:0005856 // GO:0000922 // GO:0000922 // GO:0005813 // GO:0005813 // GO:0005815 // GO:0030496	spindle pole // cytoplasm // centrosome // cytoskeleton // spindle pole // spindle pole // centrosome // centrosome // microtubule organizing center // midbody	GO:0003674	molecular_function	---	---	17509435	main
17246352	0.0179735	0.839291	1.16107	up	7.8357	7.69723	7.79982	7.61083	7.53398	7.54392	Gdf11	NM_010272	RefSeq	Mus musculus growth differentiation factor 11 (Gdf11), mRNA.	chr10	-	128882295	128891718	GO:0001501 // GO:0001656 // GO:0001657 // GO:0008285 // GO:0009887 // GO:0009952 // GO:0021512 // GO:0031016 // GO:0040007 // GO:0045596 // GO:0045665 // GO:0048469 // GO:0048593 // GO:0060021	skeletal system development // metanephros development // ureteric bud development // negative regulation of cell proliferation // organ morphogenesis // anterior/posterior pattern specification // spinal cord anterior/posterior patterning // pancreas development // growth // negative regulation of cell differentiation // negative regulation of neuron differentiation // cell maturation // camera-…	GO:0005576 // GO:0005615 // GO:0043234 // GO:0005615 // GO:0043234	extracellular region // extracellular space // protein complex // extracellular space // protein complex	GO:0005125 // GO:0005515 // GO:0008083	cytokine activity // protein binding // growth factor activity	---	---	17246352	main
17446300	0.0179922	0.839291	1.37057	up	4.9132	5.1633	5.04831	4.54287	4.45504	4.75652	Crygn	ENSMUST00000047119	ENSEMBL	ensembl_havana_transcript:known chromosome:GRCm38:5:24751003:24758008:-1 gene:ENSMUSG00000038135 gene_biotype:protein_coding transcript_biotype:protein_coding	chr5	-	24751002	24758008	GO:0008150	biological_process	GO:0005575	cellular_component	GO:0005212 // GO:0003674	structural constituent of eye lens // molecular_function	---	---	17446300	main
17204673	0.0179929	0.839291	0.57448	down	6.94499	6.47488	6.68633	7.60373	7.44118	7.49406	---	---	---	---	---	---	0	0	---	---	---	---	---	---	---	---	17204673	normgene->intron
17205049	0.0180411	0.839291	0.589274	down	6.3197	5.86512	5.86389	6.61319	7.01143	6.73307	---	---	---	---	---	---	0	0	---	---	---	---	---	---	---	---	17205049	normgene->intron
17209239	0.0180411	0.839291	0.589274	down	6.3197	5.86512	5.86389	6.61319	7.01143	6.73307	---	---	---	---	---	---	0	0	---	---	---	---	---	---	---	---	17209239	normgene->intron
17537716	0.0181536	0.839291	1.27949	up	5.93249	6.15478	6.08915	5.6562	5.83043	5.62335	Rpl36a	NM_019865	RefSeq	Mus musculus ribosomal protein L36A (Rpl36a), mRNA.	chrX	+	134585654	134588062	GO:0006412 // GO:0008150	translation // biological_process	GO:0005622 // GO:0005737 // GO:0005840 // GO:0030529	intracellular // cytoplasm // ribosome // ribonucleoprotein complex	GO:0003674 // GO:0003735	molecular_function // structural constituent of ribosome	---	---	17537716	main
17549372	0.0181662	0.839291	1.71374	up	5.62192	5.9927	5.99765	4.89289	4.97714	5.39128	---	---	---	---	gi377833173	+	1	568	---	---	---	---	---	---	---	---	17549372	rescue
17549756	0.0181662	0.839291	1.71374	up	5.62192	5.9927	5.99765	4.89289	4.97714	5.39128	---	---	---	---	gi377835830	+	1	568	---	---	---	---	---	---	---	---	17549756	rescue
17426429	0.0181892	0.839291	1.21013	up	3.84946	3.74892	3.93732	3.62851	3.49585	3.5888	Gm12911	ENSMUST00000140639	ENSEMBL	havana:known chromosome:GRCm38:4:68312657:68321961:-1 gene:ENSMUSG00000086790 gene_biotype:lincRNA transcript_biotype:lincRNA	chr4	-	68312657	68321961	---	---	---	---	---	---	---	---	17426429	main
17391443	0.0182152	0.839291	0.837026	down	10.4747	10.4019	10.4285	10.7637	10.6041	10.7037	---	---	---	---	---	---	0	0	---	---	---	---	---	---	---	---	17391443	normgene->exon
17499813	0.0182449	0.839291	0.825183	down	2.98148	3.09726	3.06837	3.35912	3.21843	3.3976	Defb50	NM_199067	RefSeq	Mus musculus defensin beta 50 (Defb50), mRNA.	chr8	+	21823539	21831296	GO:0006952 // GO:0042742 // GO:0008150	defense response // defense response to bacterium // biological_process	GO:0005576 // GO:0005575	extracellular region // cellular_component	GO:0003674	molecular_function	---	---	17499813	main
17306692	0.018254	0.839291	1.36879	up	5.85503	6.124	6.03105	5.54383	5.50488	5.61336	Gm15932	ENSMUST00000135068	ENSEMBL	havana:known chromosome:GRCm38:14:55567219:55575991:-1 gene:ENSMUSG00000086341 gene_biotype:antisense transcript_biotype:antisense	chr14	-	55567219	55575991	---	---	---	---	---	---	---	---	17306692	main
17465671	0.018262	0.839291	0.886688	down	8.46132	8.34644	8.37793	8.60965	8.56205	8.53598	Chchd3	NM_025336	RefSeq	Mus musculus coiled-coil-helix-coiled-coil-helix domain containing 3 (Chchd3), mRNA.	chr6	-	32790976	33060260	GO:0000122 // GO:0006351 // GO:0006355 // GO:0006366 // GO:0007007 // GO:0008053 // GO:0000122 // GO:0000122 // GO:0007007 // GO:0008053	negative regulation of transcription from RNA polymerase II promoter // transcription, DNA-templated // regulation of transcription, DNA-templated // transcription from RNA polymerase II promoter // inner mitochondrial membrane organization // mitochondrial fusion // negative regulation of transcription from RNA polymerase II promoter // negative regulation of transcription from RNA polymerase II…	GO:0005634 // GO:0005737 // GO:0005739 // GO:0005739 // GO:0005743 // GO:0016020 // GO:0070062 // GO:0005634 // GO:0005634 // GO:0005737 // GO:0005737 // GO:0005739 // GO:0005743	nucleus // cytoplasm // mitochondrion // mitochondrion // mitochondrial inner membrane // membrane // extracellular vesicular exosome // nucleus // nucleus // cytoplasm // cytoplasm // mitochondrion // mitochondrial inner membrane	GO:0001227 // GO:0005515 // GO:0019902 // GO:0032947 // GO:0001227 // GO:0001227 // GO:0019902 // GO:0019902	RNA polymerase II transcription regulatory region sequence-specific DNA binding transcription factor activity involved in negative regulation of transcription // protein binding // phosphatase binding // protein complex scaffold // RNA polymerase II transcription regulatory region sequence-specific DNA binding transcription factor activity involved in negative regulation of transcription // RNA p…	---	---	17465671	main
17202925	0.0182763	0.839291	0.370959	down	3.94819	2.98254	3.28159	5.04335	5.0354	4.54591	---	---	---	---	---	---	0	0	---	---	---	---	---	---	---	---	17202925	normgene->intron
17438327	0.0183102	0.839291	0.7936	down	3.3526	3.44492	3.22222	3.57153	3.68321	3.76752	4930432L08Rik	ENSMUST00000132154	ENSEMBL	havana:known chromosome:GRCm38:5:76331238:76341885:1 gene:ENSMUSG00000087037 gene_biotype:processed_transcript transcript_biotype:processed_transcript	chr5	+	76331238	76341885	---	---	---	---	---	---	---	---	17438327	main
17249151	0.0183106	0.839291	1.15396	up	7.97011	8.08988	7.96409	7.74133	7.82984	7.83473	Mgat4b	NM_145926	RefSeq	Mus musculus mannoside acetylglucosaminyltransferase 4, isoenzyme B (Mgat4b), mRNA.	chr11	+	50210890	50235103	GO:0005975 // GO:0006486 // GO:0008150	carbohydrate metabolic process // protein glycosylation // biological_process	GO:0005794 // GO:0016020 // GO:0016021 // GO:0000139 // GO:0005575	Golgi apparatus // membrane // integral component of membrane // Golgi membrane // cellular_component	GO:0008454 // GO:0016740 // GO:0016757 // GO:0016758 // GO:0046872 // GO:0003674	alpha-1,3-mannosylglycoprotein 4-beta-N-acetylglucosaminyltransferase activity // transferase activity // transferase activity, transferring glycosyl groups // transferase activity, transferring hexosyl groups // metal ion binding // molecular_function	---	---	17249151	main
17286515	0.0183442	0.839291	0.823333	down	8.84845	8.6766	8.70989	9.05208	9.05334	8.97531	Prpf4b	NM_013830	RefSeq	Mus musculus PRP4 pre-mRNA processing factor 4 homolog B (yeast) (Prpf4b), mRNA.	chr13	+	34875494	34902878	GO:0006397 // GO:0006468 // GO:0008380 // GO:0016310 // GO:0006468	mRNA processing // protein phosphorylation // RNA splicing // phosphorylation // protein phosphorylation	GO:0005634 // GO:0005681 // GO:0005694 // GO:0071013 // GO:0005634 // GO:0071013	nucleus // spliceosomal complex // chromosome // catalytic step 2 spliceosome // nucleus // catalytic step 2 spliceosome	GO:0000166 // GO:0004672 // GO:0004674 // GO:0005524 // GO:0016301 // GO:0016740 // GO:0016772 // GO:0044822 // GO:0004672	nucleotide binding // protein kinase activity // protein serine/threonine kinase activity // ATP binding // kinase activity // transferase activity // transferase activity, transferring phosphorus-containing groups // poly(A) RNA binding // protein kinase activity	GenMAPP	mRNA_processing_binding_Reactome	17286515	main
17476698	0.0183786	0.839291	1.43203	up	4.1265	4.372	4.42045	3.7794	3.96231	3.61949	Gm12766	ENSMUST00000140298	ENSEMBL	havana:known chromosome:GRCm38:7:34438137:34520885:1 gene:ENSMUSG00000085124 gene_biotype:lincRNA transcript_biotype:lincRNA	chr7	+	34438137	34520885	---	---	---	---	---	---	---	---	17476698	main
17439662	0.0183871	0.839291	1.36024	up	6.46613	6.42844	6.44866	5.92451	5.94775	6.13068	Gm20548	ENSMUST00000173965	ENSEMBL	havana:known chromosome:GRCm38:5:101837442:101844277:1 gene:ENSMUSG00000092354 gene_biotype:processed_transcript transcript_biotype:processed_transcript	chr5	+	101837416	101846410	---	---	---	---	---	---	---	---	17439662	main
17433696	0.0184143	0.839291	1.16631	up	5.9526	6.10306	6.05091	5.77067	5.87627	5.79568	Gm20421	ENSMUST00000153344	ENSEMBL	havana:known chromosome:GRCm38:4:154960770:154961678:-1 gene:ENSMUSG00000092483 gene_biotype:processed_transcript transcript_biotype:processed_transcript	chr4	-	154960770	154961678	---	---	---	---	---	---	---	---	17433696	main
17293142	0.0184203	0.839291	0.881635	down	8.58865	8.60242	8.64303	8.85296	8.78821	8.73635	Hnrnpk	ENSMUST00000043269	ENSEMBL	ensembl_havana_transcript:known chromosome:GRCm38:13:58391239:58402502:-1 gene:ENSMUSG00000021546 gene_biotype:protein_coding transcript_biotype:protein_coding	chr13	-	58391142	58403343	GO:0006351 // GO:0006355 // GO:0006366 // GO:0006397 // GO:0008380 // GO:0010988 // GO:0045716 // GO:0045944 // GO:0048260 // GO:0072369 // GO:1902165	transcription, DNA-templated // regulation of transcription, DNA-templated // transcription from RNA polymerase II promoter // mRNA processing // RNA splicing // regulation of low-density lipoprotein particle clearance // positive regulation of low-density lipoprotein particle receptor biosynthetic process // positive regulation of transcription from RNA polymerase II promoter // positive regulat…	GO:0000790 // GO:0005634 // GO:0005681 // GO:0005737 // GO:0019012 // GO:0019013 // GO:0030054 // GO:0030529 // GO:0042995 // GO:0070062 // GO:0071013 // GO:0002102 // GO:0005654 // GO:0005634	nuclear chromatin // nucleus // spliceosomal complex // cytoplasm // virion // viral nucleocapsid // cell junction // ribonucleoprotein complex // cell projection // extracellular vesicular exosome // catalytic step 2 spliceosome // podosome // nucleoplasm // nucleus	GO:0000978 // GO:0001077 // GO:0003677 // GO:0003697 // GO:0003723 // GO:0005515 // GO:0044822 // GO:0003723	RNA polymerase II core promoter proximal region sequence-specific DNA binding // RNA polymerase II core promoter proximal region sequence-specific DNA binding transcription factor activity involved in positive regulation of transcription // DNA binding // single-stranded DNA binding // RNA binding // protein binding // poly(A) RNA binding // RNA binding	---	---	17293142	main
17210377	0.0184339	0.839291	0.334956	down	3.50745	2.9454	3.13497	5.31271	4.52829	4.34721	---	---	---	---	---	---	0	0	---	---	---	---	---	---	---	---	17210377	normgene->intron
17526659	0.0185219	0.839291	1.33409	up	4.85912	5.04475	4.82231	4.4839	4.53984	4.46377	Gm10677	NR_046048	RefSeq	Mus musculus predicted gene 10677 (Gm10677), long non-coding RNA.	chr9	-	47799160	47818208	---	---	---	---	---	---	---	---	17526659	main
17439235	0.0185584	0.839291	1.26378	up	4.01208	4.09448	4.22627	3.89046	3.75062	3.67856	Gm6502	XM_006535306	RefSeq	PREDICTED: Mus musculus predicted gene 6502 (Gm6502), transcript variant X1, mRNA.	chr5	+	94314463	94317202	---	---	---	---	---	---	---	---	17439235	main
17202777	0.0185666	0.839291	0.659463	down	6.98578	7.07624	6.69617	7.70933	7.51332	7.34055	---	---	---	---	---	---	0	0	---	---	---	---	---	---	---	---	17202777	normgene->intron
17550400	0.0185809	0.839291	1.1743	up	3.6896	3.81558	3.83672	3.50663	3.60679	3.53556	Hottip	NR_110441	RefSeq	Mus musculus Hoxa distal transcript antisense RNA (Hottip), transcript variant 1, long non-coding RNA.	HOTTIP	+	1	2377	---	---	---	---	---	---	---	---	17550400	rescue
17297913	0.0185907	0.839291	0.81553	down	10.9525	10.7965	10.8446	11.2726	11.1179	11.083	Arf4	NM_007479	RefSeq	Mus musculus ADP-ribosylation factor 4 (Arf4), mRNA.	chr14	+	26638074	26657258	GO:0006471 // GO:0006810 // GO:0007173 // GO:0007264 // GO:0015031 // GO:0016192 // GO:0016477 // GO:0031584 // GO:0043066 // GO:0045944 // GO:2000377 // GO:0007173 // GO:0007420 // GO:0015031 // GO:0048678	protein ADP-ribosylation // transport // epidermal growth factor receptor signaling pathway // small GTPase mediated signal transduction // protein transport // vesicle-mediated transport // cell migration // activation of phospholipase D activity // negative regulation of apoptotic process // positive regulation of transcription from RNA polymerase II promoter // regulation of reactive oxygen sp…	GO:0005622 // GO:0005737 // GO:0005794 // GO:0005829 // GO:0005886 // GO:0032587 // GO:0070062	intracellular // cytoplasm // Golgi apparatus // cytosol // plasma membrane // ruffle membrane // extracellular vesicular exosome	GO:0000166 // GO:0005154 // GO:0005515 // GO:0005525 // GO:0005525 // GO:0005525	nucleotide binding // epidermal growth factor receptor binding // protein binding // GTP binding // GTP binding // GTP binding	---	---	17297913	main
17549038	0.018601	0.839291	1.07733	up	12.1506	12.2218	12.1983	12.048	12.0919	12.1086	---	RPTR-AF298789-2	---	AF298789 /DB_XREF=AAG34534.1 GI:11344897 /PROD=recombinase /GEN=Cre	---	---	0	0	---	---	---	---	---	---	---	---	17549038	reporter
17549160	0.018601	0.839291	1.07733	up	12.1506	12.2218	12.1983	12.048	12.0919	12.1086	---	RPTR-X03453-2	---	X03453 /DB_XREF=CAA27178.1 GI:15137 GOA:P06956 SWISS-PROT:P06956 /NOTE=unnamed protein product; ORF2, put. cre protein (aa 1-343)	---	---	0	0	---	---	---	---	---	---	---	---	17549160	reporter
17427635	0.0186235	0.839291	1.40466	up	4.59893	4.48455	4.80703	4.31039	4.06508	4.04787	C130073F10Rik	XR_401852	RefSeq	PREDICTED: Mus musculus RIKEN cDNA C130073F10 gene (C130073F10Rik), transcript variant X1, misc_RNA.	chr4	-	101890020	101893789	GO:0008150	biological_process	GO:0005575	cellular_component	GO:0003674	molecular_function	---	---	17427635	main
17324616	0.0186673	0.839291	1.30237	up	4.76509	4.76647	4.91338	4.27905	4.50336	4.51232	Gm26834	ENSMUST00000181815	ENSEMBL	ensembl_lincrna:known chromosome:GRCm38:16:29811058:29837814:1 gene:ENSMUSG00000097307 gene_biotype:lincRNA transcript_biotype:lincRNA	chr16	+	29811058	29837814	---	---	---	---	---	---	---	---	17324616	main
17538109	0.0186712	0.839291	0.816449	down	8.5833	8.49433	8.44349	8.85704	8.85651	8.68178	Tbc1d8b	NM_001081499	RefSeq	Mus musculus TBC1 domain family, member 8B (Tbc1d8b), mRNA.	chrX	+	139684996	139754218	GO:0032313 // GO:0008150 // GO:0032851 // GO:0043547	regulation of Rab GTPase activity // biological_process // positive regulation of Rab GTPase activity // positive regulation of GTPase activity	GO:0005575	cellular_component	GO:0005096 // GO:0005097 // GO:0005509 // GO:0003674	GTPase activator activity // Rab GTPase activator activity // calcium ion binding // molecular_function	---	---	17538109	main
17417869	0.0186918	0.839291	1.37115	up	4.06853	4.02414	4.29833	3.55775	3.63165	3.83611	Gm12898	ENSMUST00000144407	ENSEMBL	havana:known chromosome:GRCm38:4:119223174:119224815:1 gene:ENSMUSG00000085626 gene_biotype:processed_transcript transcript_biotype:processed_transcript	chr4	+	119223174	119224815	---	---	---	---	---	---	---	---	17417869	main
17241655	0.0187101	0.839291	1.16029	up	2.83298	2.84499	2.73402	2.51169	2.59775	2.65789	Gm16212	ENSMUST00000136190	ENSEMBL	havana:known chromosome:GRCm38:10:68025450:68026304:-1 gene:ENSMUSG00000086838 gene_biotype:antisense transcript_biotype:antisense	chr10	-	68025450	68026626	---	---	---	---	---	---	---	---	17241655	main
17549928	0.0187124	0.839291	1.14078	up	7.3441	7.39576	7.29429	7.22551	7.1417	7.09565	Sts	NM_009293	RefSeq	Mus musculus steroid sulfatase (Sts), mRNA.	gi6678174	+	1	2283	GO:0006629 // GO:0007565 // GO:0008152 // GO:0008202	lipid metabolic process // female pregnancy // metabolic process // steroid metabolic process	GO:0005783 // GO:0016020 // GO:0016021 // GO:0043231 // GO:0005789 // GO:0031090	endoplasmic reticulum // membrane // integral component of membrane // intracellular membrane-bounded organelle // endoplasmic reticulum membrane // organelle membrane	GO:0003824 // GO:0004773 // GO:0008484 // GO:0016787 // GO:0046872 // GO:0008484 // GO:0008484	catalytic activity // steryl-sulfatase activity // sulfuric ester hydrolase activity // hydrolase activity // metal ion binding // sulfuric ester hydrolase activity // sulfuric ester hydrolase activity	---	---	17549928	rescue->flmrna->
17202651	0.0187379	0.839291	0.583767	down	5.87853	5.50174	5.4279	6.41427	6.47373	6.28493	---	---	---	---	---	---	0	0	---	---	---	---	---	---	---	---	17202651	normgene->intron
17433281	0.0187957	0.839291	0.902747	down	5.3243	5.3369	5.31724	5.44944	5.51957	5.45121	---	---	---	---	chr4	-	150548875	150550687	---	---	---	---	---	---	---	---	17433281	main
17549524	0.0188242	0.839291	1.32708	up	6.11352	6.25424	6.17854	5.75946	5.64043	5.91219	---	---	---	---	gi377834032	+	1	554	---	---	---	---	---	---	---	---	17549524	rescue
17549680	0.0188242	0.839291	1.32708	up	6.11352	6.25424	6.17854	5.75946	5.64043	5.91219	---	---	---	---	gi377835191	+	1	554	---	---	---	---	---	---	---	---	17549680	rescue
17329038	0.0188431	0.839291	0.756183	down	2.24085	2.46502	2.37747	2.60589	2.81766	2.86517	Olfr169	NM_001011855	RefSeq	Mus musculus olfactory receptor 169 (Olfr169), mRNA.	chr16	-	19565940	19566881	GO:0007165 // GO:0007186 // GO:0007608 // GO:0050896 // GO:0050911 // GO:0007186 // GO:0007186 // GO:0007608 // GO:0007608 // GO:0050911 // GO:0050911	signal transduction // G-protein coupled receptor signaling pathway // sensory perception of smell // response to stimulus // detection of chemical stimulus involved in sensory perception of smell // G-protein coupled receptor signaling pathway // G-protein coupled receptor signaling pathway // sensory perception of smell // sensory perception of smell // detection of chemical stimulus involved i…	GO:0005886 // GO:0016020 // GO:0016021 // GO:0016021 // GO:0016021	plasma membrane // membrane // integral component of membrane // integral component of membrane // integral component of membrane	GO:0004871 // GO:0004930 // GO:0004984 // GO:0004984 // GO:0004984	signal transducer activity // G-protein coupled receptor activity // olfactory receptor activity // olfactory receptor activity // olfactory receptor activity	---	---	17329038	main
17200707	0.0188594	0.839291	0.622045	down	5.2899	5.68528	5.27466	6.24332	5.9917	6.09707	---	---	---	---	---	---	0	0	---	---	---	---	---	---	---	---	17200707	normgene->intron
17378596	0.0189212	0.839291	1.43458	up	10.065	10.358	10.3637	9.57592	9.7485	9.90176	Gm22759	ENSMUST00000102276	ENSEMBL	ncrna:known chromosome:GRCm38:2:156322552:156322647:1 gene:ENSMUSG00000076231 gene_biotype:miRNA transcript_biotype:miRNA	chr2	+	156322552	156322647	---	---	---	---	---	---	---	---	17378596	main
17493906	0.018943	0.839291	1.14119	up	4.97842	4.92901	5.05128	4.82996	4.78108	4.77811	Art2a-ps	NR_033804	RefSeq	Mus musculus ADP-ribosyltransferase 2a, pseudogene (Art2a-ps), transcript variant 2, non-coding RNA.	chr7	-	101552453	101560865	GO:0006471 // GO:0018120 // GO:0019677	protein ADP-ribosylation // peptidyl-arginine ADP-ribosylation // NAD catabolic process	GO:0005886 // GO:0016020 // GO:0031225 // GO:0031362	plasma membrane // membrane // anchored component of membrane // anchored component of external side of plasma membrane	GO:0003956 // GO:0003956 // GO:0016740 // GO:0016757 // GO:0016798	NAD(P)+-protein-arginine ADP-ribosyltransferase activity // NAD(P)+-protein-arginine ADP-ribosyltransferase activity // transferase activity // transferase activity, transferring glycosyl groups // hydrolase activity, acting on glycosyl bonds	---	---	17493906	main
17460831	0.0189679	0.839291	1.27962	up	6.71416	6.561	6.60549	6.33998	6.12618	6.34124	Aldh1l1	NM_027406	RefSeq	Mus musculus aldehyde dehydrogenase 1 family, member L1 (Aldh1l1), mRNA.	chr6	+	90486427	90600203	GO:0006730 // GO:0008152 // GO:0009058 // GO:0009258 // GO:0055114 // GO:0032259	one-carbon metabolic process // metabolic process // biosynthetic process // 10-formyltetrahydrofolate catabolic process // oxidation-reduction process // methylation	GO:0005737 // GO:0005739 // GO:0043234 // GO:0070062	cytoplasm // mitochondrion // protein complex // extracellular vesicular exosome	GO:0003824 // GO:0004030 // GO:0005515 // GO:0008168 // GO:0016155 // GO:0016491 // GO:0016620 // GO:0016742 // GO:0032403 // GO:0033721	catalytic activity // aldehyde dehydrogenase [NAD(P)+] activity // protein binding // methyltransferase activity // formyltetrahydrofolate dehydrogenase activity // oxidoreductase activity // oxidoreductase activity, acting on the aldehyde or oxo group of donors, NAD or NADP as acceptor // hydroxymethyl-, formyl- and related transferase activity // protein complex binding // aldehyde dehydrogenas…	---	---	17460831	main
17293240	0.0189913	0.839291	0.642784	down	8.32761	7.97615	8.09966	8.75138	8.8337	8.75181	---	---	---	---	---	---	0	0	---	---	---	---	---	---	---	---	17293240	normgene->exon
17394928	0.0189962	0.839291	1.18762	up	6.23247	6.25848	6.17853	5.92823	6.06853	5.92493	Zfp217	NM_001159683	RefSeq	Mus musculus zinc finger protein 217 (Zfp217), transcript variant 2, mRNA.	chr2	-	170108643	170148103	GO:0006355 // GO:0007569 // GO:0045892 // GO:0006355 // GO:0045892	regulation of transcription, DNA-templated // cell aging // negative regulation of transcription, DNA-templated // regulation of transcription, DNA-templated // negative regulation of transcription, DNA-templated	GO:0000118 // GO:0005654 // GO:0000118 // GO:0005654	histone deacetylase complex // nucleoplasm // histone deacetylase complex // nucleoplasm	GO:0044212 // GO:0003676 // GO:0044212 // GO:0046872	transcription regulatory region DNA binding // nucleic acid binding // transcription regulatory region DNA binding // metal ion binding	---	---	17394928	main
17538562	0.0190071	0.839291	1.3331	up	4.97557	5.21524	5.20935	4.81248	4.77331	4.57128	Gm15091	NM_001122735	RefSeq	Mus musculus predicted gene 15091 (Gm15091), mRNA.	chrX	+	149941655	149984982	GO:0008150	biological_process	GO:0005575	cellular_component	GO:0003674	molecular_function	---	---	17538562	main
17203455	0.0190479	0.839291	0.795903	down	1.44006	1.45414	1.64674	1.76504	1.83786	1.93064	---	---	---	---	---	---	0	0	---	---	---	---	---	---	---	---	17203455	normgene->intron
17252847	0.0190775	0.839291	0.503471	down	5.19989	4.63607	4.56267	5.88522	6.02136	5.50049	Gm22771	ENSMUST00000104449	ENSEMBL	ncrna:known chromosome:GRCm38:11:74906109:74906199:1 gene:ENSMUSG00000077637 gene_biotype:snoRNA transcript_biotype:snoRNA	chr11	+	74906109	74906199	---	---	---	---	---	---	---	---	17252847	main
17238902	0.0190824	0.839291	0.643612	down	6.72293	6.41825	6.61132	7.08171	7.09219	7.46769	---	GENSCAN00000019044	ENSEMBL	cdna:genscan chromosome:GRCm38:10:5008677:5542014:-1 transcript_biotype:protein_coding	chr10	-	5298752	5299043	---	---	---	---	---	---	---	---	17238902	main
17207721	0.0191395	0.839291	0.539228	down	5.17483	5.51702	5.14033	6.50666	5.93591	6.02613	---	---	---	---	---	---	0	0	---	---	---	---	---	---	---	---	17207721	normgene->intron
17200801	0.0191542	0.839291	0.634396	down	7.04967	7.41207	7.34711	7.89413	7.71629	8.1587	---	---	---	---	---	---	0	0	---	---	---	---	---	---	---	---	17200801	normgene->intron
17461842	0.0191824	0.839291	1.63174	up	7.28577	7.70815	7.5705	6.68593	6.66231	7.08775	---	---	---	---	chr6	+	113728070	113729640	---	---	---	---	---	---	---	---	17461842	main
17414212	0.0192535	0.839291	0.734269	down	5.18821	4.9554	5.05495	5.45394	5.38975	5.68431	Fsd1l	NM_001195284	RefSeq	Mus musculus fibronectin type III and SPRY domain containing 1-like (Fsd1l), transcript variant 1, mRNA.	chr4	+	53631471	53707009	GO:0008150	biological_process	GO:0005622 // GO:0005575	intracellular // cellular_component	GO:0003674	molecular_function	---	---	17414212	main
17277278	0.0192729	0.839291	1.18559	up	5.61819	5.7295	5.7544	5.4412	5.54471	5.37804	Vsx2	NM_007701	RefSeq	Mus musculus visual system homeobox 2 (Vsx2), mRNA.	chr12	+	84569840	84595457	GO:0006351 // GO:0006355 // GO:0007275 // GO:0008284 // GO:0008285 // GO:0043010 // GO:0045165 // GO:0045944 // GO:0060040 // GO:0060042	transcription, DNA-templated // regulation of transcription, DNA-templated // multicellular organismal development // positive regulation of cell proliferation // negative regulation of cell proliferation // camera-type eye development // cell fate commitment // positive regulation of transcription from RNA polymerase II promoter // retinal bipolar neuron differentiation // retina morphogenesis i…	GO:0005622 // GO:0005634 // GO:0005737 // GO:0005634 // GO:0005730	intracellular // nucleus // cytoplasm // nucleus // nucleolus	GO:0003677 // GO:0003700 // GO:0005515 // GO:0043565	DNA binding // sequence-specific DNA binding transcription factor activity // protein binding // sequence-specific DNA binding	---	---	17277278	main
17378326	0.0192842	0.839291	0.713505	down	9.03705	8.83652	8.99242	9.56062	9.2471	9.50776	---	---	---	---	---	---	0	0	---	---	---	---	---	---	---	---	17378326	normgene->exon
17418589	0.0192856	0.839291	1.15615	up	5.44787	5.48101	5.58757	5.23707	5.30669	5.34629	Gm12945	AK146848	GenBank HTC	Mus musculus 17 days embryo heart cDNA, RIKEN full-length enriched library, clone:I920064F16 product:hypothetical protein, full insert sequence.	chr4	+	126321163	126325243	GO:0008150 // GO:0000226 // GO:0030030 // GO:0030317 // GO:0036159	biological_process // microtubule cytoskeleton organization // cell projection organization // sperm motility // inner dynein arm assembly	GO:0005575 // GO:0005737 // GO:0005856 // GO:0005874 // GO:0005929 // GO:0042995	cellular_component // cytoplasm // cytoskeleton // microtubule // cilium // cell projection	GO:0003674	molecular_function	---	---	17418589	main
17336190	0.0192881	0.839291	1.19191	up	7.8475	7.76018	7.71795	7.44477	7.49975	7.6188	Ndufa7	NR_103516	RefSeq	Mus musculus NADH dehydrogenase (ubiquinone) 1 alpha subcomplex, 7 (B14.5a) (Ndufa7), transcript variant 4, non-coding RNA.	chr17	+	33824591	33838316	GO:0006810 // GO:0042773 // GO:0055114 // GO:0008150	transport // ATP synthesis coupled electron transport // oxidation-reduction process // biological_process	GO:0005739 // GO:0005743 // GO:0005747 // GO:0016020 // GO:0070469 // GO:0005739	mitochondrion // mitochondrial inner membrane // mitochondrial respiratory chain complex I // membrane // respiratory chain // mitochondrion	GO:0008137 // GO:0003674	NADH dehydrogenase (ubiquinone) activity // molecular_function	GenMAPP	Electron_Transport_Chain	17336190	main
17219148	0.0192991	0.839291	1.33684	up	3.94858	4.20442	4.06536	3.67497	3.5021	3.78245	1700084C01Rik	NM_001033185	RefSeq	Mus musculus RIKEN cDNA 1700084C01 gene (1700084C01Rik), mRNA.	chr1	+	169928648	169934653	GO:0008150	biological_process	GO:0005575	cellular_component	GO:0003674	molecular_function	---	---	17219148	main
17427131	0.0193616	0.839291	1.44504	up	6.88244	7.06109	7.11559	6.50403	6.28756	6.66029	Mir31	NR_029747	RefSeq	Mus musculus microRNA 31 (Mir31), microRNA.	chr4	-	88910557	88910662	GO:0071230 // GO:0071241	cellular response to amino acid stimulus // cellular response to inorganic substance	---	---	---	---	---	---	17427131	main
17474738	0.019367	0.839291	1.19674	up	3.22015	3.40007	3.29612	3.00363	3.1272	3.01047	Vmn1r132	NM_001122682	RefSeq	Mus musculus vomeronasal 1 receptor 132 (Vmn1r132), mRNA.	chr7	+	20771185	20772078	GO:0007165 // GO:0007186 // GO:0050896 // GO:0050909	signal transduction // G-protein coupled receptor signaling pathway // response to stimulus // sensory perception of taste	GO:0016020 // GO:0016021	membrane // integral component of membrane	GO:0004871 // GO:0004930	signal transducer activity // G-protein coupled receptor activity	---	---	17474738	main
17546854	0.0194162	0.839291	0.857071	down	3.11068	2.99683	3.14005	3.28286	3.28188	3.35313	Usp9y	NM_148943	RefSeq	Mus musculus ubiquitin specific peptidase 9, Y chromosome (Usp9y), mRNA.	chrY	-	1298957	1459782	GO:0006508 // GO:0006511	proteolysis // ubiquitin-dependent protein catabolic process	GO:0005575	cellular_component	GO:0008233 // GO:0008234 // GO:0016787 // GO:0036459	peptidase activity // cysteine-type peptidase activity // hydrolase activity // ubiquitinyl hydrolase activity	---	---	17546854	main
17504222	0.0194196	0.839291	0.834256	down	4.81987	4.77264	4.69215	4.93566	5.11788	5.01249	Ccdc135	NM_001042715	RefSeq	Mus musculus coiled-coil domain containing 135 (Ccdc135), mRNA.	chr8	+	95055103	95078141	GO:0007283 // GO:0030154 // GO:0008150	spermatogenesis // cell differentiation // biological_process	GO:0005737 // GO:0005929 // GO:0042995 // GO:0005737	cytoplasm // cilium // cell projection // cytoplasm	GO:0003674	molecular_function	---	---	17504222	main
17204165	0.0194438	0.839291	0.39262	down	3.07806	2.43258	3.02869	3.95505	4.70355	3.85587	---	---	---	---	---	---	0	0	---	---	---	---	---	---	---	---	17204165	normgene->intron
17247377	0.0194629	0.839291	0.848587	down	3.65898	3.65076	3.61821	3.89153	3.93978	3.80431	Vstm2a	NM_001290539	RefSeq	Mus musculus V-set and transmembrane domain containing 2A (Vstm2a), transcript variant 1, mRNA.	chr11	+	16257724	16427310	GO:0008150	biological_process	GO:0005576 // GO:0005575	extracellular region // cellular_component	GO:0003674	molecular_function	---	---	17247377	main
17333237	0.0194865	0.839291	1.33147	up	5.51379	5.63687	5.6078	5.06493	5.12048	5.32378	Map3k4	ENSMUST00000115691	ENSEMBL	ensembl:known chromosome:GRCm38:17:12232481:12271184:1 gene:ENSMUSG00000079716 gene_biotype:protein_coding transcript_biotype:protein_coding	chr17	+	12232481	12271184	GO:0001890 // GO:0010468 // GO:0019100 // GO:0043507 // GO:0048263 // GO:0060718	placenta development // regulation of gene expression // male germ-line sex determination // positive regulation of JUN kinase activity // determination of dorsal identity // chorionic trophoblast cell differentiation	---	---	GO:0005515	protein binding	GenMAPP	G13_Signaling_Pathway	17333237	main
17378287	0.0195003	0.839291	1.31536	up	5.02903	5.19646	5.19081	4.74019	4.88098	4.6014	a	NM_015770	RefSeq	Mus musculus nonagouti (a), mRNA.	chr2	+	154951180	155051012	GO:0006091 // GO:0008343 // GO:0008343 // GO:0009755 // GO:0032402 // GO:0032438 // GO:0040030 // GO:0042438 // GO:0043473 // GO:0071514	generation of precursor metabolites and energy // adult feeding behavior // adult feeding behavior // hormone-mediated signaling pathway // melanosome transport // melanosome organization // regulation of molecular function, epigenetic // melanin biosynthetic process // pigmentation // genetic imprinting	GO:0005576 // GO:0005623	extracellular region // cell	GO:0005102 // GO:0005515 // GO:0031779 // GO:0031781 // GO:0031782	receptor binding // protein binding // melanocortin receptor binding // type 3 melanocortin receptor binding // type 4 melanocortin receptor binding	---	---	17378287	main
17208879	0.0195037	0.839291	0.352932	down	5.27849	5.46828	4.51124	6.68307	7.01323	6.08937	---	---	---	---	---	---	0	0	---	---	---	---	---	---	---	---	17208879	normgene->intron
17302963	0.0195201	0.839291	1.17885	up	2.17273	2.29452	2.13534	1.93238	2.03234	1.92812	Gm17188	ENSMUST00000172055	ENSEMBL	havana:known chromosome:GRCm38:14:3251194:3262297:-1 gene:ENSMUSG00000091849 gene_biotype:processed_transcript transcript_biotype:processed_transcript	chr14	-	3186101	3262317	---	---	---	---	---	---	---	---	17302963	main
17237273	0.0195248	0.839291	1.26741	up	8.09475	8.22562	8.28535	7.83671	7.8561	7.8932	Gm25117	ENSMUST00000157194	ENSEMBL	ncrna:known chromosome:GRCm38:10:111481493:111481636:1 gene:ENSMUSG00000087819 gene_biotype:snoRNA transcript_biotype:snoRNA	chr10	+	111481493	111481636	---	---	---	---	---	---	---	---	17237273	main
17249726	0.0195693	0.839291	0.786745	down	7.59158	7.42397	7.38101	7.84612	7.83689	7.75873	Rapgef6	NM_001252494	RefSeq	Mus musculus Rap guanine nucleotide exchange factor (GEF) 6 (Rapgef6), transcript variant 1, mRNA.	chr11	+	54522845	54699286	GO:0043087 // GO:0007165 // GO:0007264 // GO:0043547 // GO:0051056	regulation of GTPase activity // signal transduction // small GTPase mediated signal transduction // positive regulation of GTPase activity // regulation of small GTPase mediated signal transduction	GO:0005886 // GO:0005622	plasma membrane // intracellular	GO:0005085 // GO:0017016 // GO:0030742 // GO:0005085	guanyl-nucleotide exchange factor activity // Ras GTPase binding // GTP-dependent protein binding // guanyl-nucleotide exchange factor activity	---	---	17249726	main
17333584	0.0196071	0.839291	1.16717	up	4.08517	4.00386	3.95946	3.80433	3.86394	3.70985	4933401D09Rik	NR_045431	RefSeq	Mus musculus RIKEN cDNA 4933401D09 gene (4933401D09Rik), long non-coding RNA.	chr17	+	15631788	15641102	---	---	---	---	---	---	---	---	17333584	main
17358207	0.0196099	0.839291	0.714072	down	8.4382	8.3869	8.12271	8.96237	8.75172	8.69692	---	---	---	---	chr19	+	22286484	22287201	---	---	---	---	---	---	---	---	17358207	main
17259525	0.019632	0.839291	1.18151	up	10.3326	10.4645	10.3082	10.079	10.1871	10.1202	---	---	---	---	---	---	0	0	---	---	---	---	---	---	---	---	17259525	normgene->exon
17313619	0.0196344	0.839291	1.46092	up	6.248	6.26948	6.57466	5.71905	5.71966	6.01572	Serhl	NM_023475	RefSeq	Mus musculus serine hydrolase-like (Serhl), mRNA.	chr15	+	83089506	83116674	GO:0008152 // GO:0008152	metabolic process // metabolic process	GO:0005737 // GO:0005739 // GO:0005777 // GO:0016023 // GO:0005777 // GO:0048471	cytoplasm // mitochondrion // peroxisome // cytoplasmic membrane-bounded vesicle // peroxisome // perinuclear region of cytoplasm	GO:0004518 // GO:0016787 // GO:0042578 // GO:0043765 // GO:0044824 // GO:0016787	nuclease activity // hydrolase activity // phosphoric ester hydrolase activity // T/G mismatch-specific endonuclease activity // retroviral 3' processing activity // hydrolase activity	---	---	17313619	main
17251370	0.0196454	0.839291	0.825839	down	8.76776	8.86812	8.94686	9.17482	9.20163	9.03455	Myh10	NM_175260	RefSeq	Mus musculus myosin, heavy polypeptide 10, non-muscle (Myh10), mRNA.	chr11	+	68691559	68816632	GO:0000281 // GO:0000281 // GO:0001701 // GO:0001764 // GO:0001778 // GO:0006200 // GO:0006887 // GO:0006930 // GO:0007097 // GO:0007155 // GO:0007409 // GO:0007411 // GO:0007420 // GO:0007512 // GO:0008283 // GO:0008360 // GO:0021592 // GO:0021670 // GO:0021678 // GO:0021680 // GO:0030036 // GO:0030048 // GO:0030239 // GO:0031032 // GO:0031175 // GO:0050885 // GO:0055003 // GO:0055015 // GO:0060…	mitotic cytokinesis // mitotic cytokinesis // in utero embryonic development // neuron migration // plasma membrane repair // ATP catabolic process // exocytosis // substrate-dependent cell migration, cell extension // nuclear migration // cell adhesion // axonogenesis // axon guidance // brain development // adult heart development // cell proliferation // regulation of cell shape // fourth vent…	GO:0001725 // GO:0001725 // GO:0001725 // GO:0005634 // GO:0005737 // GO:0005737 // GO:0005819 // GO:0005886 // GO:0005938 // GO:0005938 // GO:0016459 // GO:0016460 // GO:0016460 // GO:0030424 // GO:0030426 // GO:0030496 // GO:0031594 // GO:0032154 // GO:0042641 // GO:0042995 // GO:0043005 // GO:0043025 // GO:0043197 // GO:0097513 // GO:0005737 // GO:0005829 // GO:0016459 // GO:0030027 // GO:0030…	stress fiber // stress fiber // stress fiber // nucleus // cytoplasm // cytoplasm // spindle // plasma membrane // cell cortex // cell cortex // myosin complex // myosin II complex // myosin II complex // axon // growth cone // midbody // neuromuscular junction // cleavage furrow // actomyosin // cell projection // neuron projection // neuronal cell body // dendritic spine // myosin II filament /…	GO:0000146 // GO:0000166 // GO:0003774 // GO:0003779 // GO:0005515 // GO:0005516 // GO:0005524 // GO:0030898 // GO:0043531 // GO:0051015 // GO:0000146 // GO:0005524 // GO:0030898 // GO:0043531 // GO:0051015	microfilament motor activity // nucleotide binding // motor activity // actin binding // protein binding // calmodulin binding // ATP binding // actin-dependent ATPase activity // ADP binding // actin filament binding // microfilament motor activity // ATP binding // actin-dependent ATPase activity // ADP binding // actin filament binding	---	---	17251370	main
17507159	0.0197531	0.839291	1.15059	up	4.00292	3.89811	3.92546	3.7141	3.68385	3.81992	Gm23886	ENSMUST00000122684	ENSEMBL	ncrna:known chromosome:GRCm38:8:3728925:3729237:-1 gene:ENSMUSG00000084633 gene_biotype:misc_RNA transcript_biotype:misc_RNA	chr8	-	3728925	3729237	---	---	---	---	---	---	---	---	17507159	main
17530623	0.0198079	0.839291	1.13039	up	6.54369	6.59263	6.6561	6.36128	6.42162	6.47886	Glyctk	NM_174846	RefSeq	Mus musculus glycerate kinase (Glyctk), transcript variant 1, mRNA.	chr9	-	106152857	106158138	GO:0006468 // GO:0016310 // GO:0006468 // GO:0006468	protein phosphorylation // phosphorylation // protein phosphorylation // protein phosphorylation	GO:0005737 // GO:0005739 // GO:0005737 // GO:0005737 // GO:0005794	cytoplasm // mitochondrion // cytoplasm // cytoplasm // Golgi apparatus	GO:0000166 // GO:0005524 // GO:0008887 // GO:0016301 // GO:0016740 // GO:0008887 // GO:0008887	nucleotide binding // ATP binding // glycerate kinase activity // kinase activity // transferase activity // glycerate kinase activity // glycerate kinase activity	---	---	17530623	main
17243486	0.0198198	0.839291	1.33727	up	5.25907	5.53082	5.44384	4.98042	4.93528	5.07007	1190007I07Rik	NM_001135567	RefSeq	Mus musculus RIKEN cDNA 1190007I07 gene (1190007I07Rik), transcript variant 1, mRNA.	chr10	-	82619851	82623228	GO:0008150	biological_process	GO:0005576 // GO:0005575	extracellular region // cellular_component	GO:0003674	molecular_function	---	---	17243486	main
17421732	0.0198462	0.839291	1.51485	up	4.506	4.56532	4.17586	3.78201	3.70397	3.97924	Gm13203	ENSMUST00000139895	ENSEMBL	havana:known chromosome:GRCm38:4:148713703:148716581:1 gene:ENSMUSG00000087273 gene_biotype:lincRNA transcript_biotype:lincRNA	chr4	+	148713703	148716581	---	---	---	---	---	---	---	---	17421732	main
17204703	0.0198525	0.839291	0.454037	down	6.11134	5.99022	5.40738	7.3269	7.00554	6.59546	---	---	---	---	---	---	0	0	---	---	---	---	---	---	---	---	17204703	normgene->intron
17262836	0.0198767	0.839291	0.802637	down	7.70375	7.74014	7.56738	7.97467	8.01872	7.97467	Cdc42se2	ENSMUST00000135903	ENSEMBL	havana:known chromosome:GRCm38:11:54740310:54787625:-1 gene:ENSMUSG00000052298 gene_biotype:protein_coding transcript_biotype:processed_transcript	chr11	-	54717415	54787703	GO:0006909 // GO:0008360 // GO:0009966 // GO:0009966 // GO:0009966	phagocytosis // regulation of cell shape // regulation of signal transduction // regulation of signal transduction // regulation of signal transduction	GO:0005737 // GO:0005856 // GO:0005886 // GO:0016020 // GO:0042995 // GO:0001891 // GO:0005634 // GO:0005886 // GO:0005886 // GO:0043231	cytoplasm // cytoskeleton // plasma membrane // membrane // cell projection // phagocytic cup // nucleus // plasma membrane // plasma membrane // intracellular membrane-bounded organelle	GO:0005198 // GO:0005198 // GO:0005198	structural molecule activity // structural molecule activity // structural molecule activity	---	---	17262836	main
17415702	0.0198852	0.839291	1.07926	up	5.41673	5.34385	5.37412	5.25904	5.25707	5.28918	L1td1	NM_001081202	RefSeq	Mus musculus LINE-1 type transposase domain containing 1 (L1td1), mRNA.	chr4	+	98726734	98738486	GO:0008150	biological_process	GO:0005575	cellular_component	GO:0003674	molecular_function	---	---	17415702	main
17204693	0.0199861	0.839291	0.596805	down	8.75258	8.31554	8.41125	9.525	9.11581	9.06454	---	---	---	---	---	---	0	0	---	---	---	---	---	---	---	---	17204693	normgene->intron
17204519	0.0200193	0.839291	0.648963	down	5.82359	5.49148	5.4017	6.0558	6.38805	6.15899	---	---	---	---	---	---	0	0	---	---	---	---	---	---	---	---	17204519	normgene->intron
17548827	0.0200334	0.839291	1.34304	up	6.46992	6.30256	6.32763	5.98438	6.05931	5.77029	H2afb2	NM_001281530	RefSeq	Mus musculus H2A histone family, member B2 (H2afb2), mRNA.	chrX	+	116681178	116681525	GO:0006334	nucleosome assembly	GO:0000786 // GO:0000788 // GO:0005634 // GO:0005694 // GO:0035327 // GO:0005634	nucleosome // nuclear nucleosome // nucleus // chromosome // transcriptionally active chromatin // nucleus	GO:0003677 // GO:0046982	DNA binding // protein heterodimerization activity	---	---	17548827	main
17276235	0.0200751	0.839291	0.821481	down	6.63392	6.51031	6.468	6.81054	6.92264	6.72876	Pcnxl4	NM_026327	RefSeq	Mus musculus pecanex-like 4 (Drosophila) (Pcnxl4), mRNA.	chr12	+	72536357	72580213	GO:0008150	biological_process	GO:0016020 // GO:0016021 // GO:0005575	membrane // integral component of membrane // cellular_component	GO:0003674	molecular_function	---	---	17276235	main
17206055	0.0200949	0.839291	0.65979	down	1.43622	1.72103	1.78745	2.46468	2.21149	2.06297	---	---	---	---	---	---	0	0	---	---	---	---	---	---	---	---	17206055	normgene->intron
17300630	0.0201125	0.839291	1.1667	up	4.96835	4.88998	4.8108	4.72283	4.60956	4.67151	Tssk4	NM_001253888	RefSeq	Mus musculus testis-specific serine kinase 4 (Tssk4), transcript variant 3, mRNA.	chr14	+	55650182	55652539	GO:0006468 // GO:0007275 // GO:0007283 // GO:0016310 // GO:0030154 // GO:0032793 // GO:0006468 // GO:0006468 // GO:0032793 // GO:0032793	protein phosphorylation // multicellular organismal development // spermatogenesis // phosphorylation // cell differentiation // positive regulation of CREB transcription factor activity // protein phosphorylation // protein phosphorylation // positive regulation of CREB transcription factor activity // positive regulation of CREB transcription factor activity	GO:0001669 // GO:0031514	acrosomal vesicle // motile cilium	GO:0000166 // GO:0000287 // GO:0004672 // GO:0004674 // GO:0005524 // GO:0016301 // GO:0016740 // GO:0016772 // GO:0046872 // GO:0000287 // GO:0004674 // GO:0004674 // GO:0005524 // GO:0005524	nucleotide binding // magnesium ion binding // protein kinase activity // protein serine/threonine kinase activity // ATP binding // kinase activity // transferase activity // transferase activity, transferring phosphorus-containing groups // metal ion binding // magnesium ion binding // protein serine/threonine kinase activity // protein serine/threonine kinase activity // ATP binding // ATP bin…	---	---	17300630	main
17248135	0.0201302	0.839291	0.829026	down	9.20709	9.12633	9.19183	9.51164	9.47832	9.34259	Psme4	NM_134013	RefSeq	Mus musculus proteasome (prosome, macropain) activator subunit 4 (Psme4), mRNA.	chr11	+	30771726	30880361	GO:0006281 // GO:0006974 // GO:0007275 // GO:0007283 // GO:0010499 // GO:0010952 // GO:0030154 // GO:0035093 // GO:0006281 // GO:0006974	DNA repair // cellular response to DNA damage stimulus // multicellular organismal development // spermatogenesis // proteasomal ubiquitin-independent protein catabolic process // positive regulation of peptidase activity // cell differentiation // spermatogenesis, exchange of chromosomal proteins // DNA repair // cellular response to DNA damage stimulus	GO:0000502 // GO:0005634 // GO:0005634 // GO:0005737 // GO:0005829 // GO:1990111 // GO:0005634 // GO:0005829 // GO:0016607	proteasome complex // nucleus // nucleus // cytoplasm // cytosol // spermatoproteasome complex // nucleus // cytosol // nuclear speck	GO:0016504 // GO:0070577	peptidase activator activity // lysine-acetylated histone binding	---	---	17248135	main
17209537	0.0201368	0.839291	0.701145	down	1.54255	1.51698	1.84686	2.16928	2.01598	2.27035	---	---	---	---	---	---	0	0	---	---	---	---	---	---	---	---	17209537	normgene->intron
17384992	0.0201481	0.839291	0.773859	down	3.6221	3.88493	3.75608	4.03093	4.1673	4.18167	Gm25338	ENSMUST00000116849	ENSEMBL	ncrna:known chromosome:GRCm38:2:48384219:48384338:-1 gene:ENSMUSG00000080499 gene_biotype:snRNA transcript_biotype:snRNA	chr2	-	48384219	48384338	---	---	---	---	---	---	---	---	17384992	main
17455622	0.0201912	0.839291	1.09375	up	4.67821	4.66458	4.68623	4.56481	4.57196	4.50351	A430089I19Rik	NM_177913	RefSeq	Mus musculus RIKEN cDNA A430089I19 gene (A430089I19Rik), mRNA.	chr5_GL456354_random	+	5185	9462	---	---	---	---	---	---	---	---	17455622	main
17264424	0.020205	0.839291	0.887865	down	8.59018	8.5472	8.47102	8.7378	8.73526	8.65094	Ndel1	ENSMUST00000108672	ENSEMBL	havana:known chromosome:GRCm38:11:68829318:68853041:-1 gene:ENSMUSG00000018736 gene_biotype:protein_coding transcript_biotype:protein_coding	chr11	-	68821434	68871858	GO:0000226 // GO:0001764 // GO:0001833 // GO:0006508 // GO:0006810 // GO:0007059 // GO:0007100 // GO:0007100 // GO:0007275 // GO:0007399 // GO:0008090 // GO:0010975 // GO:0010975 // GO:0016477 // GO:0021799 // GO:0021955 // GO:0030154 // GO:0031175 // GO:0032864 // GO:0045773 // GO:0047496 // GO:0048680 // GO:0051081 // GO:0051642 // GO:0060052 // GO:0060070 // GO:1990138 // GO:0007059 // GO:0045…	microtubule cytoskeleton organization // neuron migration // inner cell mass cell proliferation // proteolysis // transport // chromosome segregation // mitotic centrosome separation // mitotic centrosome separation // multicellular organismal development // nervous system development // retrograde axon cargo transport // regulation of neuron projection development // regulation of neuron project…	GO:0000775 // GO:0000776 // GO:0005635 // GO:0005694 // GO:0005730 // GO:0005737 // GO:0005813 // GO:0005813 // GO:0005815 // GO:0005856 // GO:0005871 // GO:0005874 // GO:0005875 // GO:0030424 // GO:0030424 // GO:0031252 // GO:0043203 // GO:0044297 // GO:0060053 // GO:0000777 // GO:0005737 // GO:0005819 // GO:0005871 // GO:0044297 // GO:0000776 // GO:0005635 // GO:0005813 // GO:0005815 // GO:0030…	chromosome, centromeric region // kinetochore // nuclear envelope // chromosome // nucleolus // cytoplasm // centrosome // centrosome // microtubule organizing center // cytoskeleton // kinesin complex // microtubule // microtubule associated complex // axon // axon // cell leading edge // axon hillock // cell body // neurofilament cytoskeleton // condensed chromosome kinetochore // cytoplasm // …	GO:0005515 // GO:0008017 // GO:0032403 // GO:0043014 // GO:0048487 // GO:0070012 // GO:0032403 // GO:0070012	protein binding // microtubule binding // protein complex binding // alpha-tubulin binding // beta-tubulin binding // oligopeptidase activity // protein complex binding // oligopeptidase activity	---	---	17264424	main
17418485	0.0202092	0.839291	1.13581	up	5.19931	5.30319	5.2058	5.05482	5.02855	5.07574	Csf3r	NM_001252651	RefSeq	Mus musculus colony stimulating factor 3 receptor (granulocyte) (Csf3r), transcript variant 2, mRNA.	chr4	+	126024550	126044975	GO:0007155 // GO:0030593 // GO:0019221 // GO:0042475	cell adhesion // neutrophil chemotaxis // cytokine-mediated signaling pathway // odontogenesis of dentin-containing tooth	GO:0016020 // GO:0016021	membrane // integral component of membrane	GO:0004896	cytokine receptor activity	---	---	17418485	main
17233113	0.0202116	0.839291	0.786019	down	6.56363	6.33227	6.47185	6.84937	6.74295	6.82473	Hace1	NM_172473	RefSeq	Mus musculus HECT domain and ankyrin repeat containing, E3 ubiquitin protein ligase 1 (Hace1), mRNA.	chr10	+	45577829	45712345	GO:0006351 // GO:0006355 // GO:0007030 // GO:0007049 // GO:0016567 // GO:0030334 // GO:0042787 // GO:0061025 // GO:0070936 // GO:0007030 // GO:0007030 // GO:0016567 // GO:0016567 // GO:0030334 // GO:0030334 // GO:0042787 // GO:0042787 // GO:0042787 // GO:0061025 // GO:0061025 // GO:0070936 // GO:0070936	transcription, DNA-templated // regulation of transcription, DNA-templated // Golgi organization // cell cycle // protein ubiquitination // regulation of cell migration // protein ubiquitination involved in ubiquitin-dependent protein catabolic process // membrane fusion // protein K48-linked ubiquitination // Golgi organization // Golgi organization // protein ubiquitination // protein ubiquitin…	GO:0000139 // GO:0005634 // GO:0005737 // GO:0005783 // GO:0005794 // GO:0016020 // GO:0000139 // GO:0000139 // GO:0005634 // GO:0005737 // GO:0005737 // GO:0032580	Golgi membrane // nucleus // cytoplasm // endoplasmic reticulum // Golgi apparatus // membrane // Golgi membrane // Golgi membrane // nucleus // cytoplasm // cytoplasm // Golgi cisterna membrane	GO:0004842 // GO:0008766 // GO:0016874 // GO:0017137 // GO:0018169 // GO:0043773 // GO:0043774 // GO:0048365 // GO:0070735 // GO:0070736 // GO:0070737 // GO:0070738 // GO:0070739 // GO:0070740 // GO:0004842 // GO:0004842 // GO:0004842 // GO:0017137 // GO:0017137 // GO:0048365	ubiquitin-protein transferase activity // UDP-N-acetylmuramoylalanyl-D-glutamyl-2,6-diaminopimelate-D-alanyl-D-alanine ligase activity // ligase activity // Rab GTPase binding // ribosomal S6-glutamic acid ligase activity // coenzyme F420-0 gamma-glutamyl ligase activity // coenzyme F420-2 alpha-glutamyl ligase activity // Rac GTPase binding // protein-glycine ligase activity // protein-glycine l…	---	---	17233113	main
17274340	0.0202222	0.839291	1.18732	up	2.4245	2.43246	2.55108	2.32186	2.17316	2.16808	LOC102642189	XR_394309	RefSeq	PREDICTED: Mus musculus uncharacterized LOC102642189 (LOC102642189), ncRNA.	chr12	+	18186151	18192014	---	---	---	---	---	---	---	---	17274340	main
17508591	0.020223	0.839291	2.10438	up	8.80388	9.39134	9.10014	7.56879	8.20692	8.26182	Snord13	ENSMUST00000157627	ENSEMBL	ncrna:known chromosome:GRCm38:8:31149864:31149967:-1 gene:ENSMUSG00000088252 gene_biotype:snoRNA transcript_biotype:snoRNA	chr8	-	31149861	31149967	---	---	---	---	---	---	---	---	17508591	main
17284311	0.0202445	0.839291	1.48066	up	7.76955	8.03835	7.74395	7.12728	7.20868	7.50762	---	---	---	---	chr12	-	113136281	113137203	---	---	---	---	---	---	---	---	17284311	main
17252351	0.0202533	0.839291	1.3019	up	4.46259	4.21349	4.29614	3.8743	3.98045	3.9842	Fbxo39	NM_001099688	RefSeq	Mus musculus F-box protein 39 (Fbxo39), mRNA.	chr11	+	72314444	72319419	GO:0008150	biological_process	GO:0005575	cellular_component	GO:0003674	molecular_function	---	---	17252351	main
17293454	0.0203016	0.839291	1.11757	up	4.89813	4.94925	4.9814	4.73841	4.76122	4.84697	Cts3	NM_026906	RefSeq	Mus musculus cathepsin 3 (Cts3), transcript variant 1, mRNA.	chr13	-	61564630	61570127	GO:0006508 // GO:0008150	proteolysis // biological_process	GO:0005575	cellular_component	GO:0003674 // GO:0008234	molecular_function // cysteine-type peptidase activity	---	---	17293454	main
17535319	0.0203209	0.839291	0.857197	down	7.31361	7.4621	7.34846	7.56272	7.6737	7.55581	Mtmr1	NM_016985	RefSeq	Mus musculus myotubularin related protein 1 (Mtmr1), mRNA.	chrX	+	71364760	71419196	GO:0016311 // GO:0016311 // GO:0035335	dephosphorylation // dephosphorylation // peptidyl-tyrosine dephosphorylation	GO:0005737 // GO:0005886 // GO:0016020 // GO:0005886	cytoplasm // plasma membrane // membrane // plasma membrane	GO:0004438 // GO:0004725 // GO:0008138 // GO:0008330 // GO:0008579 // GO:0008969 // GO:0016312 // GO:0016787 // GO:0016791 // GO:0017017 // GO:0017161 // GO:0019178 // GO:0019198 // GO:0030351 // GO:0030352 // GO:0030487 // GO:0043726 // GO:0043812 // GO:0043813 // GO:0052629 // GO:0052745 // GO:0052825 // GO:0052828 // GO:0052829 // GO:0052830 // GO:0052831 // GO:0052867 // GO:1990003	phosphatidylinositol-3-phosphatase activity // protein tyrosine phosphatase activity // protein tyrosine/serine/threonine phosphatase activity // protein tyrosine/threonine phosphatase activity // JUN kinase phosphatase activity // phosphohistidine phosphatase activity // inositol bisphosphate phosphatase activity // hydrolase activity // phosphatase activity // MAP kinase tyrosine/serine/threoni…	---	---	17535319	main
17532113	0.0203712	0.839291	0.79008	down	7.44698	7.40096	7.23459	7.60084	7.82136	7.67997	Oxsr1	NM_133985	RefSeq	Mus musculus oxidative-stress responsive 1 (Oxsr1), transcript variant 1, mRNA.	chr9	-	119238432	119322427	GO:0006468 // GO:0006979 // GO:0016310 // GO:0023014 // GO:0035556 // GO:0006468 // GO:0006468 // GO:0018107 // GO:0023014 // GO:0023014 // GO:0035556 // GO:0035556 // GO:0035556 // GO:0035556 // GO:0071476 // GO:1901017 // GO:1901380 // GO:2000681 // GO:2000687	protein phosphorylation // response to oxidative stress // phosphorylation // signal transduction by phosphorylation // intracellular signal transduction // protein phosphorylation // protein phosphorylation // peptidyl-threonine phosphorylation // signal transduction by phosphorylation // signal transduction by phosphorylation // intracellular signal transduction // intracellular signal transduc…	GO:0005622 // GO:0005737 // GO:0070062 // GO:0005737 // GO:0005737	intracellular // cytoplasm // extracellular vesicular exosome // cytoplasm // cytoplasm	GO:0000166 // GO:0000287 // GO:0004672 // GO:0004674 // GO:0004702 // GO:0005515 // GO:0005524 // GO:0016301 // GO:0016740 // GO:0016772 // GO:0046872 // GO:0000287 // GO:0000287 // GO:0004674 // GO:0004674 // GO:0004674 // GO:0004702 // GO:0004702 // GO:0005524 // GO:0005524	nucleotide binding // magnesium ion binding // protein kinase activity // protein serine/threonine kinase activity // receptor signaling protein serine/threonine kinase activity // protein binding // ATP binding // kinase activity // transferase activity // transferase activity, transferring phosphorus-containing groups // metal ion binding // magnesium ion binding // magnesium ion binding // pro…	---	---	17532113	main
17333407	0.0203938	0.839291	0.784095	down	4.52083	4.61721	4.77048	5.08357	4.90932	4.97397	Gm10512	ENSMUST00000160626	ENSEMBL	havana:known chromosome:GRCm38:17:13502199:13511193:1 gene:ENSMUSG00000090211 gene_biotype:lincRNA transcript_biotype:lincRNA	chr17	+	13502199	13511193	---	---	---	---	---	---	---	---	17333407	main
17292685	0.0204142	0.839291	0.619172	down	4.15017	4.45126	4.3758	4.80596	4.94315	5.27798	Gm16248	ENSMUST00000124238	ENSEMBL	havana:known chromosome:GRCm38:13:54399092:54399334:-1 gene:ENSMUSG00000086137 gene_biotype:lincRNA transcript_biotype:lincRNA	chr13	-	54399092	54399334	---	---	---	---	---	---	---	---	17292685	main
17312697	0.0204344	0.839291	1.14831	up	5.69655	5.67698	5.79692	5.49661	5.52624	5.55145	A730060N03Rik	ENSMUST00000174277	ENSEMBL	havana:known chromosome:GRCm38:15:78119706:78144142:1 gene:ENSMUSG00000092375 gene_biotype:processed_transcript transcript_biotype:processed_transcript	chr15	+	78119706	78144142	---	---	---	---	---	---	---	---	17312697	main
17209671	0.020444	0.839291	0.59206	down	2.89802	3.14829	2.66491	3.77338	3.58955	3.65123	---	---	---	---	---	---	0	0	---	---	---	---	---	---	---	---	17209671	normgene->intron
17344658	0.0204869	0.839291	1.17947	up	3.73834	3.67168	3.82534	3.56773	3.41667	3.53632	Gm8909	NM_001081032	RefSeq	Mus musculus predicted gene 8909 (Gm8909), mRNA.	chr17	-	36141783	36168978	GO:0002474 // GO:0001916 // GO:0002474 // GO:0002474 // GO:0006955 // GO:0019882	antigen processing and presentation of peptide antigen via MHC class I // positive regulation of T cell mediated cytotoxicity // antigen processing and presentation of peptide antigen via MHC class I // antigen processing and presentation of peptide antigen via MHC class I // immune response // antigen processing and presentation	GO:0005886 // GO:0005886 // GO:0016020 // GO:0016021 // GO:0042612	plasma membrane // plasma membrane // membrane // integral component of membrane // MHC class I protein complex	GO:0005102 // GO:0042605 // GO:0005102 // GO:0042605 // GO:0042605	receptor binding // peptide antigen binding // receptor binding // peptide antigen binding // peptide antigen binding	---	---	17344658	main
17462729	0.0205136	0.839291	0.65211	down	4.57983	4.16839	4.26	5.0293	5.02758	4.82544	Clec4a1	NM_199311	RefSeq	Mus musculus C-type lectin domain family 4, member a1 (Clec4a1), mRNA.	chr6	+	122921848	122934619	GO:0008150	biological_process	GO:0005575	cellular_component	GO:0003674 // GO:0030246	molecular_function // carbohydrate binding	---	---	17462729	main
17443461	0.0205824	0.839291	1.20503	up	8.33335	8.51357	8.36751	8.21069	8.09638	8.10373	Ift22	NM_026073	RefSeq	Mus musculus intraflagellar transport 22 (Ift22), mRNA.	chr5	+	136908150	136913244	GO:0007264 // GO:0042073	small GTPase mediated signal transduction // intraciliary transport	GO:0005622 // GO:0005623 // GO:0005813 // GO:0005929 // GO:0005929 // GO:0030992 // GO:0005929 // GO:0042995	intracellular // cell // centrosome // cilium // cilium // intraciliary transport particle B // cilium // cell projection	GO:0000166 // GO:0005525 // GO:0003674	nucleotide binding // GTP binding // molecular_function	---	---	17443461	main
17206635	0.0206264	0.839291	0.333299	down	2.19152	2.75828	2.13301	3.28269	4.31402	4.1328	---	---	---	---	---	---	0	0	---	---	---	---	---	---	---	---	17206635	normgene->intron
17204661	0.0206363	0.839291	0.709797	down	7.12095	6.91463	7.23812	7.40407	7.63574	7.7178	---	---	---	---	---	---	0	0	---	---	---	---	---	---	---	---	17204661	normgene->intron
17204265	0.0206752	0.839291	0.612569	down	4.52706	4.15601	4.22228	4.94018	4.79164	5.27849	---	---	---	---	---	---	0	0	---	---	---	---	---	---	---	---	17204265	normgene->intron
17548279	0.0206882	0.839291	1.26996	up	6.9576	6.86207	7.0416	6.61447	6.62003	6.59791	Mrps16	NM_025440	RefSeq	Mus musculus mitochondrial ribosomal protein S16 (Mrps16), mRNA.	chr3	-	95415021	95415427	GO:0006412 // GO:0008150	translation // biological_process	GO:0005622 // GO:0005739 // GO:0005763 // GO:0005840 // GO:0030529 // GO:0005739 // GO:0005763	intracellular // mitochondrion // mitochondrial small ribosomal subunit // ribosome // ribonucleoprotein complex // mitochondrion // mitochondrial small ribosomal subunit	GO:0003735 // GO:0003674	structural constituent of ribosome // molecular_function	---	---	17548279	main
17523199	0.0206929	0.839291	0.766149	down	4.24485	4.4661	4.22707	4.72878	4.79866	4.56622	---	---	---	---	chr9	+	120182564	120183197	---	---	---	---	---	---	---	---	17523199	main
17551147	0.0207033	0.839291	1.28252	up	10.3726	10.6239	10.465	10.0859	10.0571	10.2456	---	---	---	---	---	---	0	0	---	---	---	---	---	---	---	---	17551147	control->affx->bac_spike
17285815	0.0207235	0.839291	1.3063	up	3.40999	3.19358	3.34652	2.77743	2.96811	3.04369	Hist1h4m // Hist1h4b // Hist1h4a // Hist4h4 // Hist1h4n // Hist1h4k // Hist1h4j // Hist1h4i // Hist1h4f // Hist1h4d // Hist1h4c // Hist2h4 // Hist1h4h	ENSMUST00000102972	ENSEMBL	ensembl_havana_transcript:known chromosome:GRCm38:13:23531050:23531522:1 gene:ENSMUSG00000060981 gene_biotype:protein_coding transcript_biotype:protein_coding	chr13	+	23531044	23531522	GO:0006335 // GO:0006336 // GO:0045653 // GO:0006334 // GO:0006352 // GO:0045653 // GO:0006334 // GO:0008150	DNA replication-dependent nucleosome assembly // DNA replication-independent nucleosome assembly // negative regulation of megakaryocyte differentiation // nucleosome assembly // DNA-templated transcription, initiation // negative regulation of megakaryocyte differentiation // nucleosome assembly // biological_process	GO:0000228 // GO:0005634 // GO:0043234 // GO:0070062 // GO:0000786 // GO:0005634 // GO:0005654 // GO:0005730 // GO:0015629 // GO:0000786 // GO:0005694 // GO:0005575	nuclear chromosome // nucleus // protein complex // extracellular vesicular exosome // nucleosome // nucleus // nucleoplasm // nucleolus // actin cytoskeleton // nucleosome // chromosome // cellular_component	GO:0044822 // GO:0005515 // GO:0005515 // GO:0003677 // GO:0046982 // GO:0003677 // GO:0003674	poly(A) RNA binding // protein binding // protein binding // DNA binding // protein heterodimerization activity // DNA binding // molecular_function	---	---	17285815	main
17416926	0.0207631	0.839291	1.45601	up	4.28467	4.44522	4.40703	4.01717	3.6525	3.82292	Agbl4	NM_001048189	RefSeq	Mus musculus ATP/GTP binding protein-like 4 (Agbl4), transcript variant 2, mRNA.	chr4	+	110397661	111664324	GO:0006508 // GO:0035609 // GO:0035610 // GO:0006508	proteolysis // C-terminal protein deglutamylation // protein side chain deglutamylation // proteolysis	GO:0005737 // GO:0005829 // GO:0005829	cytoplasm // cytosol // cytosol	GO:0004180 // GO:0004181 // GO:0005515 // GO:0008233 // GO:0008237 // GO:0008270 // GO:0015631 // GO:0016787 // GO:0046872 // GO:0004181	carboxypeptidase activity // metallocarboxypeptidase activity // protein binding // peptidase activity // metallopeptidase activity // zinc ion binding // tubulin binding // hydrolase activity // metal ion binding // metallocarboxypeptidase activity	---	---	17416926	main
17397390	0.0207719	0.839291	1.18256	up	4.91204	5.03635	4.9884	4.81247	4.6412	4.75487	Gm25796	ENSMUST00000082645	ENSEMBL	ncrna:known chromosome:GRCm38:3:45817736:45817898:1 gene:ENSMUSG00000064579 gene_biotype:snRNA transcript_biotype:snRNA	chr3	+	45817736	45817898	---	---	---	---	---	---	---	---	17397390	main
17534907	0.0207722	0.839291	1.57368	up	3.55231	3.17828	3.42393	2.79866	2.72535	2.69064	Gm2174	ENSMUST00000079663	ENSEMBL	ensembl:known chromosome:GRCm38:X:56447965:56448366:1 gene:ENSMUSG00000058932 gene_biotype:protein_coding transcript_biotype:protein_coding	chrX	+	56447965	56448366	GO:0008150	biological_process	GO:0005575	cellular_component	GO:0003674	molecular_function	---	---	17534907	main
17305742	0.0208031	0.839291	1.3789	up	5.62954	5.33767	5.55471	5.06913	5.18428	4.87709	Gm10371	ENSMUST00000127429	ENSEMBL	havana:putative chromosome:GRCm38:14:47097679:47116161:-1 gene:ENSMUSG00000072589 gene_biotype:antisense transcript_biotype:antisense	chr14	-	47097679	47116161	---	---	---	---	---	---	---	---	17305742	main
17203023	0.0208534	0.839291	0.254201	down	3.64558	3.11225	2.8784	5.135	5.78948	4.44144	---	---	---	---	---	---	0	0	---	---	---	---	---	---	---	---	17203023	normgene->intron
17229818	0.0208672	0.839291	0.928038	down	10.1228	10.0672	10.1266	10.2241	10.1715	10.2439	Ncstn	NM_021607	RefSeq	Mus musculus nicastrin (Ncstn), mRNA.	chr1	-	172066013	172082795	GO:0002262 // GO:0006508 // GO:0006509 // GO:0007219 // GO:0016485 // GO:0042098 // GO:0043085 // GO:0050435 // GO:0050673 // GO:0050673 // GO:0006509 // GO:0016485 // GO:0016485 // GO:0043085 // GO:0006508	myeloid cell homeostasis // proteolysis // membrane protein ectodomain proteolysis // Notch signaling pathway // protein processing // T cell proliferation // positive regulation of catalytic activity // beta-amyloid metabolic process // epithelial cell proliferation // epithelial cell proliferation // membrane protein ectodomain proteolysis // protein processing // protein processing // positive…	GO:0005765 // GO:0005783 // GO:0005783 // GO:0005794 // GO:0005794 // GO:0005886 // GO:0005887 // GO:0016020 // GO:0016021 // GO:0070062 // GO:0005765 // GO:0005783 // GO:0005794 // GO:0005886 // GO:0005887 // GO:0016020 // GO:0042470	lysosomal membrane // endoplasmic reticulum // endoplasmic reticulum // Golgi apparatus // Golgi apparatus // plasma membrane // integral component of plasma membrane // membrane // integral component of membrane // extracellular vesicular exosome // lysosomal membrane // endoplasmic reticulum // Golgi apparatus // plasma membrane // integral component of plasma membrane // membrane // melanosome	GO:0004175 // GO:0005515 // GO:0008233 // GO:0008233	endopeptidase activity // protein binding // peptidase activity // peptidase activity	---	---	17229818	main
17271911	0.0208679	0.839291	1.35545	up	9.2719	9.50517	9.56704	8.9068	9.02854	9.10223	Nt5c	NM_015807	RefSeq	Mus musculus 5,3-nucleotidase, cytosolic (Nt5c), mRNA.	chr11	-	115490420	115491862	GO:0009117 // GO:0009223 // GO:0009264 // GO:0016311 // GO:0016311 // GO:0009223 // GO:0016311	nucleotide metabolic process // pyrimidine deoxyribonucleotide catabolic process // deoxyribonucleotide catabolic process // dephosphorylation // dephosphorylation // pyrimidine deoxyribonucleotide catabolic process // dephosphorylation	GO:0005634 // GO:0005737 // GO:0005739 // GO:0070062 // GO:0005634 // GO:0005737	nucleus // cytoplasm // mitochondrion // extracellular vesicular exosome // nucleus // cytoplasm	GO:0000166 // GO:0008138 // GO:0008252 // GO:0008253 // GO:0008253 // GO:0008330 // GO:0008579 // GO:0008969 // GO:0016312 // GO:0016787 // GO:0016791 // GO:0017017 // GO:0017161 // GO:0019103 // GO:0019178 // GO:0019198 // GO:0030351 // GO:0030352 // GO:0030487 // GO:0043726 // GO:0043812 // GO:0043813 // GO:0046872 // GO:0052629 // GO:0052745 // GO:0052825 // GO:0052828 // GO:0052829 // GO:0052…	nucleotide binding // protein tyrosine/serine/threonine phosphatase activity // nucleotidase activity // 5'-nucleotidase activity // 5'-nucleotidase activity // protein tyrosine/threonine phosphatase activity // JUN kinase phosphatase activity // phosphohistidine phosphatase activity // inositol bisphosphate phosphatase activity // hydrolase activity // phosphatase activity // MAP kinase tyrosine…	---	---	17271911	main
17428545	0.020882	0.839291	1.33663	up	8.17002	8.3712	8.46251	7.87458	8.04248	7.83784	Uqcrh	NM_025641	RefSeq	Mus musculus ubiquinol-cytochrome c reductase hinge protein (Uqcrh), mRNA.	chr4	-	116066965	116075071	GO:0006122 // GO:0006810 // GO:0051291 // GO:0055114 // GO:0051291 // GO:1902600	mitochondrial electron transport, ubiquinol to cytochrome c // transport // protein heterooligomerization // oxidation-reduction process // protein heterooligomerization // hydrogen ion transmembrane transport	GO:0005739 // GO:0005743 // GO:0005750 // GO:0016020 // GO:0070469 // GO:0005739 // GO:0005743 // GO:0005750	mitochondrion // mitochondrial inner membrane // mitochondrial respiratory chain complex III // membrane // respiratory chain // mitochondrion // mitochondrial inner membrane // mitochondrial respiratory chain complex III	GO:0008121 // GO:0032403 // GO:0032403	ubiquinol-cytochrome-c reductase activity // protein complex binding // protein complex binding	GenMAPP	Electron_Transport_Chain	17428545	main
17541944	0.0209297	0.839291	1.34062	up	4.42767	4.69106	4.59489	4.11554	4.1291	4.21064	Gm26351	ENSMUST00000157532	ENSEMBL	ncrna:known chromosome:GRCm38:X:59080891:59081122:-1 gene:ENSMUSG00000088157 gene_biotype:misc_RNA transcript_biotype:misc_RNA	chrX	-	59080891	59081122	---	---	---	---	---	---	---	---	17541944	main
17204769	0.0209307	0.839291	0.616266	down	7.8342	7.39414	7.39678	8.436	8.15077	8.1608	---	---	---	---	---	---	0	0	---	---	---	---	---	---	---	---	17204769	normgene->intron
17548365	0.0209318	0.839291	1.32479	up	6.8554	7.12934	7.04479	6.62635	6.67206	6.52331	LOC102634135	XM_006543901	RefSeq	PREDICTED: Mus musculus 60S acidic ribosomal protein P1-like (LOC102634135), mRNA.	chr4	-	145469691	145470050	---	---	---	---	---	---	---	---	17548365	main
17550316	0.0209504	0.839291	0.800428	down	4.52926	4.47893	4.30853	4.85304	4.67699	4.7539	Mir190	ENSMUST00000102424	ENSEMBL	ncrna:known chromosome:GRCm38:9:67236651:67236735:-1 gene:ENSMUSG00000076379 gene_biotype:miRNA transcript_biotype:miRNA	tc2580447	+	1	85	---	---	---	---	---	---	---	---	17550316	rescue
17231801	0.0209515	0.839291	0.85515	down	8.309	8.18922	8.27694	8.56952	8.4716	8.40941	Reps1	NM_001111065	RefSeq	Mus musculus RalBP1 associated Eps domain containing protein (Reps1), transcript variant 2, mRNA.	chr10	+	18055861	18125155	GO:0006898	receptor-mediated endocytosis	GO:0005886 // GO:0005905 // GO:0016020 // GO:0005886 // GO:0005905	plasma membrane // coated pit // membrane // plasma membrane // coated pit	GO:0005509 // GO:0005515 // GO:0017124 // GO:0046872 // GO:0017124	calcium ion binding // protein binding // SH3 domain binding // metal ion binding // SH3 domain binding	---	---	17231801	main
17274889	0.0209679	0.839291	0.892751	down	5.54382	5.57801	5.65878	5.80522	5.72034	5.74718	Gdap10	ENSMUST00000180613	ENSEMBL	ensembl_lincrna:known chromosome:GRCm38:12:32821872:32826904:1 gene:ENSMUSG00000096954 gene_biotype:lincRNA transcript_biotype:lincRNA	chr12	+	32821872	32826919	GO:0008150	biological_process	GO:0005575	cellular_component	GO:0003674	molecular_function	---	---	17274889	main
17481194	0.0209777	0.839291	0.788312	down	2.24571	2.42521	2.48315	2.64719	2.80649	2.73594	Olfr598	NM_001011793	RefSeq	Mus musculus olfactory receptor 598 (Olfr598), mRNA.	chr7	+	103328488	103329447	GO:0007165 // GO:0007186 // GO:0007608 // GO:0050896 // GO:0050911 // GO:0007186 // GO:0007186 // GO:0007608 // GO:0007608 // GO:0050911 // GO:0050911	signal transduction // G-protein coupled receptor signaling pathway // sensory perception of smell // response to stimulus // detection of chemical stimulus involved in sensory perception of smell // G-protein coupled receptor signaling pathway // G-protein coupled receptor signaling pathway // sensory perception of smell // sensory perception of smell // detection of chemical stimulus involved i…	GO:0005886 // GO:0016020 // GO:0016021 // GO:0016021 // GO:0016021	plasma membrane // membrane // integral component of membrane // integral component of membrane // integral component of membrane	GO:0004871 // GO:0004930 // GO:0004984 // GO:0004984 // GO:0004984	signal transducer activity // G-protein coupled receptor activity // olfactory receptor activity // olfactory receptor activity // olfactory receptor activity	---	---	17481194	main
17210219	0.021026	0.839291	0.740312	down	8.35432	8.10943	8.31938	8.51994	8.76364	8.79733	---	---	---	---	---	---	0	0	---	---	---	---	---	---	---	---	17210219	normgene->intron
17370206	0.0210415	0.839291	1.39929	up	4.46401	4.64744	4.31107	4.10299	3.82133	4.04861	Gm13605	AK133056	GenBank HTC	Mus musculus adult male testis cDNA, RIKEN full-length enriched library, clone:4930564G10 product:unclassifiable, full insert sequence.	chr2	+	35224356	35226688	---	---	---	---	---	---	---	---	17370206	main
17381302	0.021103	0.839291	1.58652	up	5.35037	5.6357	5.60353	4.74411	4.68905	5.13358	---	---	---	---	chr2	-	4930712	4938729	---	---	---	---	---	---	---	---	17381302	main
17529381	0.0211157	0.839291	0.609597	down	5.47449	5.17181	5.05263	6.20913	5.71475	5.90715	---	AK135586	GenBank HTC	Mus musculus 1 day pregnant adult female ovary cDNA, RIKEN full-length enriched library, clone:7230401B09 product:hypothetical protein, full insert sequence.	chr9	-	86546682	86546795	---	---	---	---	---	---	---	---	17529381	main
17247562	0.0211539	0.839291	0.771606	down	7.42661	7.25485	7.17955	7.78307	7.66228	7.53876	Vps54	ENSMUST00000132017	ENSEMBL	havana:known chromosome:GRCm38:11:21268785:21320324:1 gene:ENSMUSG00000020128 gene_biotype:protein_coding transcript_biotype:protein_coding	chr11	+	21238889	21321136	GO:0006810 // GO:0015031 // GO:0040007 // GO:0042147 // GO:0048873 // GO:0050881 // GO:0060052	transport // protein transport // growth // retrograde transport, endosome to Golgi // homeostasis of number of cells within a tissue // musculoskeletal movement // neurofilament cytoskeleton organization	GO:0000938 // GO:0005794 // GO:0000938	GARP complex // Golgi apparatus // GARP complex	---	---	---	---	17247562	main
17544356	0.0211784	0.839291	1.21671	up	1.58437	1.61781	1.44146	1.35844	1.26688	1.16917	Gm25061	ENSMUST00000104665	ENSEMBL	ncrna:known chromosome:GRCm38:X:127906453:127906559:-1 gene:ENSMUSG00000077857 gene_biotype:snRNA transcript_biotype:snRNA	chrX	-	127906453	127906559	---	---	---	---	---	---	---	---	17544356	main
17290033	0.0211848	0.839291	0.814029	down	8.58218	8.45372	8.66646	8.95679	8.84346	8.79578	Arl15	NM_172595	RefSeq	Mus musculus ADP-ribosylation factor-like 15 (Arl15), mRNA.	chr13	+	113794505	114157461	GO:0007264 // GO:0008150	small GTPase mediated signal transduction // biological_process	GO:0005622 // GO:0070062	intracellular // extracellular vesicular exosome	GO:0000166 // GO:0005525	nucleotide binding // GTP binding	---	---	17290033	main
17200935	0.0212703	0.839291	0.244545	down	3.00635	3.38461	4.38353	6.32167	5.02239	5.5979	---	---	---	---	---	---	0	0	---	---	---	---	---	---	---	---	17200935	normgene->intron
17424090	0.0213376	0.839291	0.709145	down	7.24955	7.1028	7.37718	7.87709	7.53657	7.79498	Gm24112	ENSMUST00000179159	ENSEMBL	ncrna:known chromosome:GRCm38:4:40850144:40850226:-1 gene:ENSMUSG00000094959 gene_biotype:miRNA transcript_biotype:miRNA	chr4	-	40850144	40850226	---	---	---	---	---	---	---	---	17424090	main
17200053	0.0213382	0.839291	0.601571	down	4.52145	4.62914	4.43663	5.44167	5.32575	4.98837	---	---	---	---	---	---	0	0	---	---	---	---	---	---	---	---	17200053	normgene->intron
17214009	0.0213769	0.839291	1.33065	up	4.29977	4.20827	4.41507	3.75669	3.8675	4.0542	Apol7d	ENSMUST00000097699	ENSEMBL	ensembl_havana_transcript:known chromosome:GRCm38:1:71652837:71657457:1 gene:ENSMUSG00000073652 gene_biotype:antisense transcript_biotype:antisense	chr1	+	71652837	71662843	GO:0008150	biological_process	GO:0005575	cellular_component	GO:0003674	molecular_function	---	---	17214009	main
17425941	0.0213908	0.839291	1.40101	up	3.46676	3.22143	3.31465	2.81985	3.03263	2.67963	Mup1	NM_001163011	RefSeq	Mus musculus major urinary protein 1 (Mup1), transcript variant 1, mRNA.	chr4	-	60498012	60501960	GO:0006112 // GO:0006810 // GO:0008286 // GO:0009060 // GO:0009267 // GO:0010628 // GO:0010888 // GO:0010907 // GO:0031649 // GO:0035634 // GO:0042593 // GO:0045475 // GO:0045721 // GO:0045834 // GO:0045892 // GO:0051055 // GO:0051897 // GO:0061179 // GO:0070584 // GO:0071240 // GO:0071394 // GO:0071396 // GO:0006112 // GO:0008286 // GO:0009060 // GO:0010628 // GO:0010888 // GO:0010907 // GO:0031…	energy reserve metabolic process // transport // insulin receptor signaling pathway // aerobic respiration // cellular response to starvation // positive regulation of gene expression // negative regulation of lipid storage // positive regulation of glucose metabolic process // heat generation // response to stilbenoid // glucose homeostasis // locomotor rhythm // negative regulation of gluconeog…	GO:0005615 // GO:0005576 // GO:0005634 // GO:0005829 // GO:0005615 // GO:0005634 // GO:0005829	extracellular space // extracellular region // nucleus // cytosol // extracellular space // nucleus // cytosol	GO:0005186 // GO:0005550 // GO:0005009 // GO:0005215 // GO:0005550 // GO:0036094 // GO:0005009 // GO:0005550 // GO:0005515	pheromone activity // pheromone binding // insulin-activated receptor activity // transporter activity // pheromone binding // small molecule binding // insulin-activated receptor activity // pheromone binding // protein binding	---	---	17425941	main
17200725	0.0213997	0.839291	0.799662	down	1.41269	1.55153	1.638	1.83535	1.92779	1.81301	---	---	---	---	---	---	0	0	---	---	---	---	---	---	---	---	17200725	normgene->intron
17215208	0.0214177	0.839291	1.1302	up	5.46458	5.39648	5.46663	5.20104	5.32859	5.26662	Chrng	NM_009604	RefSeq	Mus musculus cholinergic receptor, nicotinic, gamma polypeptide (Chrng), mRNA.	chr1	+	87205811	87211835	GO:0003009 // GO:0006810 // GO:0006811 // GO:0006812 // GO:0006812 // GO:0034220 // GO:0034220 // GO:0042391 // GO:0006812 // GO:0034220	skeletal muscle contraction // transport // ion transport // cation transport // cation transport // ion transmembrane transport // ion transmembrane transport // regulation of membrane potential // cation transport // ion transmembrane transport	GO:0005886 // GO:0005892 // GO:0005892 // GO:0016020 // GO:0016021 // GO:0030054 // GO:0045202 // GO:0045211 // GO:0005886 // GO:0045211	plasma membrane // acetylcholine-gated channel complex // acetylcholine-gated channel complex // membrane // integral component of membrane // cell junction // synapse // postsynaptic membrane // plasma membrane // postsynaptic membrane	GO:0004889 // GO:0004889 // GO:0005216 // GO:0005230 // GO:0005515 // GO:0015276 // GO:0004889	acetylcholine-activated cation-selective channel activity // acetylcholine-activated cation-selective channel activity // ion channel activity // extracellular ligand-gated ion channel activity // protein binding // ligand-gated ion channel activity // acetylcholine-activated cation-selective channel activity	---	---	17215208	main
17487570	0.021432	0.839291	2.83228	up	7.66688	8.40275	8.03636	6.04105	6.31015	7.11625	Vmn1r127	NM_001166726	RefSeq	Mus musculus vomeronasal 1 receptor 127 (Vmn1r127), mRNA.	chr7	-	21318944	21319861	GO:0007165 // GO:0007186 // GO:0050896 // GO:0050909 // GO:0008150	signal transduction // G-protein coupled receptor signaling pathway // response to stimulus // sensory perception of taste // biological_process	GO:0016020 // GO:0016021 // GO:0005575	membrane // integral component of membrane // cellular_component	GO:0004871 // GO:0004930 // GO:0003674	signal transducer activity // G-protein coupled receptor activity // molecular_function	---	---	17487570	main
17252702	0.021435	0.839291	1.29219	up	2.88773	2.89074	2.68246	2.42481	2.33714	2.58794	Olfr20	NM_146923	RefSeq	Mus musculus olfactory receptor 20 (Olfr20), mRNA.	chr11	+	73350839	73355913	GO:0007165 // GO:0007186 // GO:0007608 // GO:0050896 // GO:0050911 // GO:0007186 // GO:0007186 // GO:0007608 // GO:0050911 // GO:0050911 // GO:0007608	signal transduction // G-protein coupled receptor signaling pathway // sensory perception of smell // response to stimulus // detection of chemical stimulus involved in sensory perception of smell // G-protein coupled receptor signaling pathway // G-protein coupled receptor signaling pathway // sensory perception of smell // detection of chemical stimulus involved in sensory perception of smell /…	GO:0005886 // GO:0016020 // GO:0016021 // GO:0016021 // GO:0016021	plasma membrane // membrane // integral component of membrane // integral component of membrane // integral component of membrane	GO:0004871 // GO:0004930 // GO:0004984 // GO:0004984 // GO:0004984	signal transducer activity // G-protein coupled receptor activity // olfactory receptor activity // olfactory receptor activity // olfactory receptor activity	GenMAPP	GPCRDB_Other	17252702	main
17385363	0.0214523	0.839291	1.73868	up	5.45403	5.56774	5.02903	4.48008	4.76807	4.43998	Gm23315	ENSMUST00000158003	ENSEMBL	ncrna:known chromosome:GRCm38:2:53700847:53700955:-1 gene:ENSMUSG00000088628 gene_biotype:snoRNA transcript_biotype:snoRNA	chr2	-	53700847	53700955	---	---	---	---	---	---	---	---	17385363	main
[truncated: 40,583 more rows]
